# Supplementary material for: Crystal structure, Hirshfeld surface analysis and inter­action energy and DFT studies of 2-chloro­ethyl 2-oxo-1-(prop-2-yn-1-yl)-1,2-di­hydro­quinoline-4-carboxyl­ate
Source: Acta Crystallogr E Crystallogr Commun. 2019 Sep 6;75(Pt 10):1411–7. doi: 10.1107/S2056989019012283 (PMC6775731; doi:10.1107/S2056989019012283)
Supplement: Supplementary file 1 [file e-75-01411-sup1.cif]

##############################################################################
#                                                                            #
# This CIF contains the data in a paper accepted for publication in          #
# Acta Crystallographica Section E. It conforms to the requirements of       #
# Notes for Authors for Acta Crystallographica Section E, and has been       #
# peer reviewed under the auspices of the IUCr Commission on Journals.       #
#                                                                            #
# Full details of the Crystallographic Information File format               #
# are given in the paper "The Crystallographic Information File (CIF):       #
# a New Standard Archive File for Crystallography" by S. R. Hall, F. H.      #
# Allen and I. D. Brown [Acta Cryst. (1991), A47, 655-685].                  #
#                                                                            #
# The current version of the core CIF dictionary is obtainable from          #
# ftp://ftp.iucr.org/pub/cif_core.dic.                                       #
#                                                                            #
# Software is freely available for graphical display of the structure(s)     #
# in this CIF. For information consult the CIF software page                 #
# http://www.iucr.org/resources/cif/software.                                #
#                                                                            #
# This file may be used for bona fide research purposes within the           #
# scientific community so long as proper attribution is given to the journal # 
# article from which it was obtained.                                        #
#                                                                            #
##############################################################################
data_I
_database_code_depnum_ccdc_archive 'CCDC 1951439'
_audit_creation_method     'SHELXL-2018/1'
_chemical_name_systematic
;
2-Chloroethyl
2-oxo-1-(prop-2-yn-1-yl)-1,2-dihydroquinoline-4-carboxylate
;
_chemical_name_common     ?
_chemical_formula_moiety     'C15 H12 Cl N O3'
_chemical_formula_sum     'C15 H12 Cl N O3'
_chemical_formula_iupac     'C15 H12 Cl N O3'
_chemical_formula_weight     289.71
_chemical_melting_point     ?
_space_group_crystal_system     monoclinic
_space_group_name_H-M_alt     'P 21/n'
_space_group_name_Hall     '-P 2yn'
loop_
    _space_group_symop_operation_xyz
    'x, y, z'
    '-x+1/2, y+1/2, -z+1/2'
    '-x, -y, -z'
    'x-1/2, -y-1/2, z-1/2'
_cell_length_a     7.1809(2)
_cell_length_b     21.4466(5)
_cell_length_c     8.9173(2)
_cell_angle_alpha     90
_cell_angle_beta     92.784(2)
_cell_angle_gamma     90
_cell_volume     1371.70(6)
_cell_formula_units_Z     4
_cell_measurement_reflns_used     6719
_cell_measurement_theta_min     4.122
_cell_measurement_theta_max     69.868
_cell_measurement_temperature     150(2)
_exptl_crystal_description     plate
_exptl_crystal_colour     colourless
_exptl_crystal_size_max     0.192
_exptl_crystal_size_mid     0.144
_exptl_crystal_size_min     0.010
_exptl_crystal_density_diffrn     1.403
_exptl_crystal_density_meas     ?
_exptl_crystal_density_method     'not measured'
_exptl_crystal_F_000     600
_exptl_absorpt_coefficient_mu     2.532
_exptl_absorpt_correction_type     multi-scan
_exptl_absorpt_process_details
;
(<i>SADABS</i>; Krause <i>et al.</i>, 2015)
;
_exptl_absorpt_correction_T_min     0.64
_exptl_absorpt_correction_T_max     0.97
_diffrn_ambient_temperature     150(2)
_diffrn_source     'INCOATEC I\mS micro--focus source'
_diffrn_radiation_type     CuK\a
_diffrn_radiation_wavelength     1.54178
_diffrn_radiation_monochromator     mirror
_diffrn_measurement_device_type     'Bruker D8 VENTURE PHOTON 100 CMOS'
_diffrn_measurement_method     '\w scans'
_diffrn_detector_area_resol_mean     10.4167
_diffrn_reflns_number     10119
_diffrn_reflns_av_R_equivalents     0.0467
_diffrn_reflns_av_unetI/netI     0.0400
_diffrn_reflns_theta_min     4.123
_diffrn_reflns_theta_max     70.067
_diffrn_reflns_theta_full     68.000
_diffrn_measured_fraction_theta_max     0.983
_diffrn_measured_fraction_theta_full     0.987
_diffrn_reflns_limit_h_min     -8
_diffrn_reflns_limit_h_max     8
_diffrn_reflns_limit_k_min     -26
_diffrn_reflns_limit_k_max     25
_diffrn_reflns_limit_l_min     -10
_diffrn_reflns_limit_l_max     10
_refine_special_details
;
Refinement of F^2^ against ALL reflections.  The weighted R-factor wR and
goodness of fit S are based on F^2^, conventional R-factors R are based
on F, with F set to zero for negative F^2^. The threshold expression of
F^2^ > 2sigma(F^2^) is used only for calculating R-factors(gt) etc. and is
not relevant to the choice of reflections for refinement.  R-factors based
on F^2^ are statistically about twice as large as those based on F, and R-
factors based on ALL data will be even larger. H-atoms attached to carbon
were placed in calculated positions (C---H = 0.95 - 0.99 \%A) and included
as riding contributions with isotropic displacement parameters 1.2 - 1.5
times those of the attached atoms. The largest peaks and holes in the
final difference map are < +/-1 e^-^-/%A^-3^ and are associated with the
2-chloroethylcarboxy group and may indicate a slight degree of disorder
here but it was not considered serious enough to model.
;
_reflns_number_total     2555
_reflns_number_gt     2170
_reflns_threshold_expression     'I > 2\s(I)'
_refine_ls_structure_factor_coef     Fsqd
_refine_ls_matrix_type     full
_refine_ls_R_factor_all     0.0890
_refine_ls_R_factor_gt     0.0783
_refine_ls_wR_factor_gt     0.1725
_refine_ls_wR_factor_ref     0.1783
_refine_ls_goodness_of_fit_ref     1.127
_refine_ls_restrained_S_all     1.127
_refine_ls_number_reflns     2555
_refine_ls_number_parameters     181
_refine_ls_number_restraints     0
_refine_ls_hydrogen_treatment     constr
_refine_ls_weighting_scheme     calc
_refine_ls_weighting_details
              'w=1/[\s^2^(Fo^2^)+(0.0332P)^2^+4.0657P] where P=(Fo^2^+2Fc^2^)/3'
_atom_sites_solution_hydrogens     geom
_atom_sites_solution_primary     'dual space'
_atom_sites_solution_secondary     difmap
_refine_ls_shift/su_max     0.000
_refine_ls_shift/su_mean     0.000
_refine_diff_density_max     0.728
_refine_diff_density_min     -0.348
_refine_ls_extinction_method     none
_refine_ls_extinction_coef     .
loop_
    _atom_type_symbol
    _atom_type_description
    _atom_type_scat_dispersion_real
    _atom_type_scat_dispersion_imag
    _atom_type_scat_source
    'C' 'C' 0.0181 0.0091
                         'International Tables Vol C Tables 4.2.6.8 and 6.1.1.4'
    'H' 'H' 0.0000 0.0000
                         'International Tables Vol C Tables 4.2.6.8 and 6.1.1.4'
    'N' 'N' 0.0311 0.0180
                         'International Tables Vol C Tables 4.2.6.8 and 6.1.1.4'
    'O' 'O' 0.0492 0.0322
                         'International Tables Vol C Tables 4.2.6.8 and 6.1.1.4'
    'Cl' 'Cl' 0.3639 0.7018
                         'International Tables Vol C Tables 4.2.6.8 and 6.1.1.4'
_computing_data_collection
;
<i>APEX3</i> (Bruker, 2016)
;
_computing_cell_refinement
;
<i>SAINT</i> (Bruker, 2016)
;
_computing_data_reduction
;
<i>SAINT</i> (Bruker, 2016)
;
_computing_structure_solution
;
<i>SHELXT</i> (Sheldrick, 2015<i>a</i>)
;
_computing_structure_refinement
;
<i>SHELXL2018</i> (Sheldrick, 2015<i>b</i>)
;
_computing_molecular_graphics
;
<i>DIAMOND</i> (Brandenburg & Putz, 2012)
;
_computing_publication_material
;
<i>SHELXTL</i> (Sheldrick, 2008)
;
loop_
    _atom_site_type_symbol
    _atom_site_label
    _atom_site_fract_x
    _atom_site_fract_y
    _atom_site_fract_z
    _atom_site_U_iso_or_equiv
    _atom_site_adp_type
    _atom_site_calc_flag
    _atom_site_occupancy
    _atom_site_disorder_assembly
    _atom_site_disorder_group
    Cl Cl1 0.7800(2) 0.24965(6) 0.45136(18) 0.0683(4) Uani d 1 . .
    O O1 0.1693(4) 0.43876(13) 0.9233(3) 0.0390(7) Uani d 1 . .
    O O2 0.1917(5) 0.33835(15) 0.3272(4) 0.0569(9) Uani d 1 . .
    O O3 0.3893(5) 0.30409(14) 0.5116(4) 0.0505(8) Uani d 1 . .
    N N1 0.1864(4) 0.50421(13) 0.7226(3) 0.0269(6) Uani d 1 . .
    C C1 0.2615(5) 0.46384(17) 0.4782(4) 0.0282(8) Uani d 1 . .
    C C2 0.2997(5) 0.47567(19) 0.3269(4) 0.0345(9) Uani d 1 . .
    H H2 0.324683 0.441692 0.262595 0.041 Uiso calc 1 . .
    C C3 0.3014(5) 0.5349(2) 0.2715(4) 0.0372(9) Uani d 1 . .
    H H3 0.326460 0.541915 0.169253 0.045 Uiso calc 1 . .
    C C4 0.2661(5) 0.58513(19) 0.3654(4) 0.0363(9) Uani d 1 . .
    H H4 0.267501 0.626395 0.326807 0.044 Uiso calc 1 . .
    C C5 0.2290(5) 0.57527(18) 0.5145(4) 0.0312(8) Uani d 1 . .
    H H5 0.205814 0.609762 0.577824 0.037 Uiso calc 1 . .
    C C6 0.2256(5) 0.51487(17) 0.5719(4) 0.0266(7) Uani d 1 . .
    C C7 0.1967(5) 0.44600(17) 0.7888(4) 0.0296(8) Uani d 1 . .
    C C8 0.2365(5) 0.39456(17) 0.6907(4) 0.0326(8) Uani d 1 . .
    H H8 0.244434 0.353690 0.731581 0.039 Uiso calc 1 . .
    C C9 0.2627(5) 0.40246(17) 0.5429(4) 0.0308(8) Uani d 1 . .
    C C10 0.1343(5) 0.55651(17) 0.8183(4) 0.0295(8) Uani d 1 . .
    H H10A 0.047696 0.584337 0.760268 0.035 Uiso calc 1 . .
    H H10B 0.067963 0.540162 0.904796 0.035 Uiso calc 1 . .
    C C11 0.2966(6) 0.59261(18) 0.8741(4) 0.0346(9) Uani d 1 . .
    C C12 0.4275(7) 0.6208(2) 0.9178(5) 0.0485(11) Uani d 1 . .
    H H12 0.533984 0.643689 0.953389 0.058 Uiso calc 1 . .
    C C13 0.2778(6) 0.34610(18) 0.4461(5) 0.0385(9) Uani d 1 . .
    C C14 0.4018(8) 0.2450(2) 0.4316(6) 0.0595(14) Uani d 1 . .
    H H14A 0.286502 0.220384 0.441323 0.071 Uiso calc 1 . .
    H H14B 0.419443 0.252540 0.323617 0.071 Uiso calc 1 . .
    C C15 0.5603(9) 0.2122(2) 0.4990(6) 0.0629(14) Uani d 1 . .
    H H15A 0.559154 0.168527 0.463120 0.076 Uiso calc 1 . .
    H H15B 0.551442 0.211642 0.609416 0.076 Uiso calc 1 . .
loop_
    _atom_site_aniso_label
    _atom_site_aniso_U_11
    _atom_site_aniso_U_22
    _atom_site_aniso_U_33
    _atom_site_aniso_U_12
    _atom_site_aniso_U_13
    _atom_site_aniso_U_23
    Cl1 0.0708(9) 0.0393(6) 0.0940(11) 0.0187(6) -0.0052(7) -0.0096(6)
    O1 0.0464(16) 0.0416(15) 0.0301(15) 0.0056(13) 0.0132(12) 0.0061(12)
    O2 0.074(2) 0.0488(19) 0.0469(19) 0.0006(17) -0.0037(17) -0.0143(15)
    O3 0.057(2) 0.0357(16) 0.060(2) 0.0087(14) 0.0107(16) -0.0126(14)
    N1 0.0262(15) 0.0270(15) 0.0282(16) 0.0024(12) 0.0081(12) -0.0009(12)
    C1 0.0206(16) 0.0332(19) 0.0314(19) -0.0018(14) 0.0064(14) -0.0014(15)
    C2 0.0276(19) 0.047(2) 0.030(2) -0.0039(17) 0.0062(15) -0.0071(17)
    C3 0.033(2) 0.051(2) 0.028(2) -0.0076(18) 0.0037(16) 0.0055(17)
    C4 0.033(2) 0.041(2) 0.035(2) -0.0045(17) -0.0001(16) 0.0091(17)
    C5 0.0264(18) 0.0325(19) 0.035(2) -0.0008(15) 0.0035(15) 0.0018(16)
    C6 0.0194(16) 0.0335(19) 0.0273(18) 0.0005(14) 0.0058(13) 0.0004(15)
    C7 0.0252(18) 0.0302(19) 0.034(2) 0.0011(14) 0.0082(15) 0.0029(15)
    C8 0.0317(19) 0.0285(19) 0.038(2) 0.0020(15) 0.0080(16) 0.0044(16)
    C9 0.0249(18) 0.0323(19) 0.036(2) 0.0006(14) 0.0088(15) -0.0020(16)
    C10 0.0287(18) 0.0307(19) 0.0297(19) 0.0034(15) 0.0076(15) -0.0025(15)
    C11 0.043(2) 0.034(2) 0.028(2) 0.0003(17) 0.0101(17) -0.0039(16)
    C12 0.047(3) 0.056(3) 0.043(3) -0.009(2) 0.006(2) -0.010(2)
    C13 0.038(2) 0.030(2) 0.049(3) 0.0004(17) 0.0092(19) -0.0001(18)
    C14 0.086(4) 0.029(2) 0.065(3) 0.012(2) 0.021(3) -0.005(2)
    C15 0.091(4) 0.046(3) 0.051(3) 0.013(3) 0.007(3) 0.002(2)
_geom_special_details
;
 All esds (except the esd in the dihedral angle between two l.s. planes)
 are estimated using the full covariance matrix.  The cell esds are taken
 into account individually in the estimation of esds in distances, angles
 and torsion angles; correlations between esds in cell parameters are only
 used when they are defined by crystal symmetry.  An approximate (isotropic)
 treatment of cell esds is used for estimating esds involving l.s. planes.
;
loop_
    _geom_bond_atom_site_label_1
    _geom_bond_atom_site_label_2
    _geom_bond_site_symmetry_2
    _geom_bond_distance
    _geom_bond_publ_flag
    Cl1 C15 . 1.838(6) ?
    O1 C7 . 1.235(5) ?
    O2 C13 . 1.213(5) ?
    O3 C13 . 1.322(5) ?
    O3 C14 . 1.459(5) ?
    N1 C7 . 1.381(5) ?
    N1 C6 . 1.405(4) ?
    N1 C10 . 1.469(4) ?
    C1 C6 . 1.409(5) ?
    C1 C2 . 1.412(5) ?
    C1 C9 . 1.437(5) ?
    C2 C3 . 1.363(6) ?
    C2 H2 . 0.9500 ?
    C3 C4 . 1.396(6) ?
    C3 H3 . 0.9500 ?
    C4 C5 . 1.385(5) ?
    C4 H4 . 0.9500 ?
    C5 C6 . 1.393(5) ?
    C5 H5 . 0.9500 ?
    C7 C8 . 1.445(5) ?
    C8 C9 . 1.351(5) ?
    C8 H8 . 0.9500 ?
    C9 C13 . 1.492(5) ?
    C10 C11 . 1.465(5) ?
    C10 H10A . 0.9900 ?
    C10 H10B . 0.9900 ?
    C11 C12 . 1.169(6) ?
    C12 H12 . 0.9500 ?
    C14 C15 . 1.444(8) ?
    C14 H14A . 0.9900 ?
    C14 H14B . 0.9900 ?
    C15 H15A . 0.9900 ?
    C15 H15B . 0.9900 ?
loop_
    _geom_contact_atom_site_label_1
    _geom_contact_atom_site_label_2
    _geom_contact_distance
    _geom_contact_site_symmetry_1
    _geom_contact_site_symmetry_2
    _geom_contact_publ_flag
    Cl1 O3 3.110(3) . . yes
    Cl1 C12 3.629(5) . 2_646 yes
    Cl1 H12 2.75 . 2_646 yes
    Cl1 H5 3.03 . 3_666 yes
    Cl1 H8 2.96 . 4_665 yes
    O1 C10 3.250(5) . 3_567 yes
    O1 C12 3.409(6) . 3_667 yes
    O1 C15 3.406(5) . 4_566 yes
    O2 C2 3.045(5) . . yes
    O2 C15 3.219(6) . 4_565 yes
    O3 Cl1 3.110(3) . . yes
    O1 H10B 2.30 . . yes
    O1 H10B 2.39 . 3_567 yes
    O1 H15A 2.46 . 4_566 yes
    O2 H14B 2.46 . . yes
    O2 H2 2.49 . . yes
    O2 H14A 2.80 . . yes
    O2 H15B 2.40 . 4_565 yes
    O2 H10A 2.49 . 3_566 yes
    O3 H8 2.50 . . yes
    C1 C6 3.534(5) . 3_566 yes
    C2 C6 3.489(5) . 3_666 yes
    C2 C10 3.388(5) . 3_566 yes
    C4 C7 3.597(5) . 3_566 yes
    C4 C9 3.452(5) . 3_666 yes
    C5 C11 3.241(5) . . yes
    C5 C9 3.575(5) . 3_566 yes
    C6 C6 3.485(4) . 3_566 yes
    C2 H10A 2.88 . 3_566 yes
    C5 H10A 2.61 . . yes
    C10 H5 2.50 . . yes
    C11 H3 2.85 . 1_556 yes
    C11 H5 2.72 . . yes
    C12 H14A 2.95 . 2_556 yes
    C12 H2 2.80 . 3_666 yes
    C12 H3 2.93 . 1_556 yes
    C13 H2 2.65 . . yes
    H5 H10A 2.10 . . yes
    H8 H15A 2.55 . 4_566 yes
loop_
    _geom_angle_atom_site_label_1
    _geom_angle_atom_site_label_2
    _geom_angle_atom_site_label_3
    _geom_angle_site_symmetry_1
    _geom_angle_site_symmetry_3
    _geom_angle
    _geom_angle_publ_flag
    C13 O3 C14 . . 115.2(4) ?
    C7 N1 C6 . . 123.1(3) ?
    C7 N1 C10 . . 116.9(3) ?
    C6 N1 C10 . . 120.0(3) ?
    C6 C1 C2 . . 118.5(3) ?
    C6 C1 C9 . . 118.1(3) ?
    C2 C1 C9 . . 123.4(3) ?
    C3 C2 C1 . . 121.3(4) ?
    C3 C2 H2 . . 119.4 ?
    C1 C2 H2 . . 119.4 ?
    C2 C3 C4 . . 119.8(4) ?
    C2 C3 H3 . . 120.1 ?
    C4 C3 H3 . . 120.1 ?
    C5 C4 C3 . . 120.5(4) ?
    C5 C4 H4 . . 119.8 ?
    C3 C4 H4 . . 119.8 ?
    C4 C5 C6 . . 120.1(4) ?
    C4 C5 H5 . . 119.9 ?
    C6 C5 H5 . . 119.9 ?
    C5 C6 N1 . . 120.7(3) ?
    C5 C6 C1 . . 119.8(3) ?
    N1 C6 C1 . . 119.5(3) ?
    O1 C7 N1 . . 121.4(3) ?
    O1 C7 C8 . . 122.5(3) ?
    N1 C7 C8 . . 116.1(3) ?
    C9 C8 C7 . . 122.4(3) ?
    C9 C8 H8 . . 118.8 ?
    C7 C8 H8 . . 118.8 ?
    C8 C9 C1 . . 120.5(3) ?
    C8 C9 C13 . . 118.7(3) ?
    C1 C9 C13 . . 120.6(3) ?
    C11 C10 N1 . . 112.3(3) ?
    C11 C10 H10A . . 109.1 ?
    N1 C10 H10A . . 109.1 ?
    C11 C10 H10B . . 109.1 ?
    N1 C10 H10B . . 109.1 ?
    H10A C10 H10B . . 107.9 ?
    C12 C11 C10 . . 179.1(5) ?
    C11 C12 H12 . . 180.0 ?
    O2 C13 O3 . . 124.4(4) ?
    O2 C13 C9 . . 124.6(4) ?
    O3 C13 C9 . . 110.8(4) ?
    C15 C14 O3 . . 106.6(5) ?
    C15 C14 H14A . . 110.4 ?
    O3 C14 H14A . . 110.4 ?
    C15 C14 H14B . . 110.4 ?
    O3 C14 H14B . . 110.4 ?
    H14A C14 H14B . . 108.6 ?
    C14 C15 Cl1 . . 111.0(4) ?
    C14 C15 H15A . . 109.4 ?
    Cl1 C15 H15A . . 109.4 ?
    C14 C15 H15B . . 109.4 ?
    Cl1 C15 H15B . . 109.4 ?
    H15A C15 H15B . . 108.0 ?
loop_
    _geom_torsion_atom_site_label_1
    _geom_torsion_atom_site_label_2
    _geom_torsion_atom_site_label_3
    _geom_torsion_atom_site_label_4
    _geom_torsion_site_symmetry_1
    _geom_torsion_site_symmetry_2
    _geom_torsion_site_symmetry_3
    _geom_torsion_site_symmetry_4
    _geom_torsion
    _geom_torsion_publ_flag
    C6 C1 C2 C3 . . . . -0.3(5) ?
    C9 C1 C2 C3 . . . . -178.4(4) ?
    C1 C2 C3 C4 . . . . 0.4(6) ?
    C2 C3 C4 C5 . . . . -0.1(6) ?
    C3 C4 C5 C6 . . . . -0.4(6) ?
    C4 C5 C6 N1 . . . . -179.4(3) ?
    C4 C5 C6 C1 . . . . 0.5(5) ?
    C7 N1 C6 C5 . . . . -174.3(3) ?
    C10 N1 C6 C5 . . . . 4.7(5) ?
    C7 N1 C6 C1 . . . . 5.7(5) ?
    C10 N1 C6 C1 . . . . -175.2(3) ?
    C2 C1 C6 C5 . . . . -0.2(5) ?
    C9 C1 C6 C5 . . . . 178.0(3) ?
    C2 C1 C6 N1 . . . . 179.7(3) ?
    C9 C1 C6 N1 . . . . -2.1(5) ?
    C6 N1 C7 O1 . . . . 176.8(3) ?
    C10 N1 C7 O1 . . . . -2.3(5) ?
    C6 N1 C7 C8 . . . . -4.7(5) ?
    C10 N1 C7 C8 . . . . 176.2(3) ?
    O1 C7 C8 C9 . . . . 178.7(4) ?
    N1 C7 C8 C9 . . . . 0.1(5) ?
    C7 C8 C9 C1 . . . . 3.3(6) ?
    C7 C8 C9 C13 . . . . -171.9(3) ?
    C6 C1 C9 C8 . . . . -2.3(5) ?
    C2 C1 C9 C8 . . . . 175.9(4) ?
    C6 C1 C9 C13 . . . . 172.9(3) ?
    C2 C1 C9 C13 . . . . -9.0(5) ?
    C7 N1 C10 C11 . . . . 99.5(4) ?
    C6 N1 C10 C11 . . . . -79.6(4) ?
    C14 O3 C13 O2 . . . . -0.9(6) ?
    C14 O3 C13 C9 . . . . 175.3(4) ?
    C8 C9 C13 O2 . . . . 131.0(5) ?
    C1 C9 C13 O2 . . . . -44.2(6) ?
    C8 C9 C13 O3 . . . . -45.2(5) ?
    C1 C9 C13 O3 . . . . 139.6(4) ?
    C13 O3 C14 C15 . . . . 166.2(4) ?
    O3 C14 C15 Cl1 . . . . -70.8(5) ?
loop_
    _geom_hbond_atom_site_label_D
    _geom_hbond_atom_site_label_H
    _geom_hbond_atom_site_label_A
    _geom_hbond_site_symmetry_A
    _geom_hbond_distance_DH
    _geom_hbond_distance_HA
    _geom_hbond_distance_DA
    _geom_hbond_angle_DHA
    _geom_hbond_publ_flag
    C10 H10A O2 3_566 0.99 2.49 3.458(5) 167 yes
    C10 H10B O1 3_567 0.99 2.39 3.250(4) 145 yes
    C15 H15A O1 4_665 0.99 2.46 3.406(6) 159 yes
    C15 H15B O2 4_666 0.99 2.40 3.219(6) 140 yes
_shelx_space_group_comment
;
The symmetry employed for this shelxl refinement is uniquely defined
by the following loop, which should always be used as a source of
symmetry information in preference to the above space-group names.
They are only intended as comments.
;
_shelx_estimated_absorpt_T_min     0.642
_shelx_estimated_absorpt_T_max     0.975
_shelx_hkl_file
;
   4   0   0 1750.62   81.59
   5   0   0   28.70    4.00
   5   0   0   23.20    5.50
   5   0   0   25.20    6.60
   6   0   0  219.88   12.10
   6   0   0  221.68   12.30
   6   0   0  236.98   12.60
  -6   0   0  221.88   12.60
  -7   0   0   18.40    5.60
   7   0   0    5.80    3.90
   7   0   0   11.50    3.20
   7   0   0   10.30    3.80
  -1  -1   0  156.28    7.40
   3   1   0  368.96   17.80
   4  -1   0   84.49    5.30
   4   1   0   78.59    5.10
   5  -1   0   24.70    5.50
   5  -1   0   25.50    4.10
   5  -1   0   36.50    6.00
  -5  -1   0   32.20    6.50
   5   1   0   21.70    5.20
   5   1   0   25.20    3.90
   5   1   0   27.60    6.30
   6  -1   0    6.60    3.50
   6  -1   0    1.90    2.80
   6  -1   0    8.30    3.20
   6   1   0    1.70    2.90
   6   1   0    7.80    3.80
   6   1   0    7.10    3.10
  -6   1   0    7.80    3.70
   7  -1   0   39.00    6.10
   7  -1   0   38.90    6.10
  -7  -1   0   30.50    6.90
   7  -1   0   47.30    5.70
   7   1   0   43.10    5.30
  -7   1   0   40.70    5.70
   7   1   0   50.29    6.00
   7   1   0   30.20    5.50
  -8   1   0   41.40    4.80
   0  -2   0 1611.34   70.69
   0   2   0 1442.46   70.69
  -1  -2   0 1390.06   63.79
   1  -2   0 1450.35   63.79
   1   2   0 1373.56   63.79
  -1   2   0 1295.17   63.79
  -2  -2   0 3543.45  163.98
   3   2   0  211.98   10.50
   4  -2   0  146.69    7.80
   4   2   0  134.29    7.60
   5  -2   0   27.30    5.90
  -5  -2   0   32.40    7.10
   5  -2   0   13.70    4.20
   5  -2   0   13.80    3.50
   5   2   0   18.70    3.70
   5   2   0   23.10    4.80
   5   2   0   20.30    5.90
   6  -2   0   62.79    7.10
   6  -2   0   58.39    6.20
  -6  -2   0   66.79    7.30
   6  -2   0   55.49    6.30
   6   2   0   64.89    5.80
   6   2   0   65.89    6.10
   6   2   0   66.59    7.10
  -6   2   0   65.09    6.20
   7  -2   0   20.20    5.70
  -7  -2   0    1.30    3.80
   7  -2   0   21.10    5.50
  -7   2   0    0.00    3.00
   7   2   0    7.00    4.10
   8   2   0    4.70    5.40
  -8   2   0    5.70    2.30
   0  -3   0    1.10    0.60
   0   3   0   -0.10    0.60
  -1  -3   0  393.66   18.20
   1  -3   0  408.66   18.20
   1   3   0  378.36   18.20
  -1   3   0  367.16   18.10
  -2  -3   0 1896.41   86.09
   2   3   0 1814.12   85.99
   3   3   0  124.49    6.60
   4  -3   0  425.66   21.60
   4   3   0  471.65   21.60
   5  -3   0   15.40    4.50
   5  -3   0   18.60    4.40
   5  -3   0   24.80    5.70
  -5  -3   0   22.80    5.00
   5   3   0   26.00    4.80
   5   3   0   29.90    6.10
   5   3   0   27.40    3.70
   6  -3   0  151.08    9.50
  -6  -3   0  140.89   10.70
   6  -3   0  156.88    9.90
   6  -3   0  147.79   10.10
   6   3   0  161.08   10.30
   6   3   0  162.28    9.30
   6   3   0  157.48    9.30
   7  -3   0    4.60    3.40
   7  -3   0    3.80    3.20
  -7   3   0    3.50    2.70
   7   3   0    7.60    3.20
   7   3   0    3.10    2.90
   7   3   0   -9.80    5.40
   8   3   0   20.60    6.40
  -8   3   0   26.00    4.00
   0  -4   0 2408.86  111.59
   0   4   0 2408.06  111.59
   1  -4   0 1461.15   63.39
  -1  -4   0 1305.97   63.29
  -1   4   0 1281.27   63.29
   1   4   0 1404.06   63.39
   2  -4   0  477.35   21.50
  -2  -4   0  441.96   21.60
  -2   4   0  447.36   21.50
   2   4   0  461.35   21.60
  -3  -4   0  158.18    8.10
   3   4   0  168.58    8.00
   3   4   0  148.19    8.10
   4  -4   0    7.20    2.80
   4   4   0    3.60    2.30
   5  -4   0   43.90    6.60
   5  -4   0   51.49    6.70
   5  -4   0   43.00    5.50
   5   4   0   40.30    5.20
   5   4   0   40.70    4.10
   5   4   0   37.20    7.00
   6  -4   0   19.50    5.70
   6  -4   0   25.60    5.50
   6   4   0   26.70    5.00
   6   4   0   15.70    4.40
   6   4   0   18.00    4.40
   7  -4   0   34.00    7.00
   7  -4   0   35.60    5.80
   7   4   0   24.10    4.90
  -7   4   0   26.80    4.80
   7   4   0   20.20    4.50
   8   4   0    9.60    4.30
  -8   4   0   13.10    3.70
   0  -5   0    1.30    1.10
   0   5   0   -0.30    0.90
   1  -5   0  124.69    5.90
  -1  -5   0  103.89    5.90
   1   5   0  110.19    5.90
   2  -5   0  542.85   24.10
  -2  -5   0  512.35   24.10
  -2   5   0  477.05   24.00
   2   5   0  503.25   24.10
  -3  -5   0    2.60    1.60
   3   5   0    5.40    1.80
   4  -5   0   13.70    3.50
   4   5   0   12.10    2.90
   5  -5   0   64.89    7.70
   5  -5   0   69.39    7.70
   5   5   0   79.39    7.50
   5   5   0   78.79    6.30
   5   5   0   78.79    5.30
   6  -5   0   28.70    5.80
   6  -5   0   26.70    6.10
   6   5   0   38.80    6.80
   6   5   0   37.50    5.20
   6   5   0   36.80    4.80
   7  -5   0   37.60    7.60
   7  -5   0   35.30    5.90
   7   5   0   26.00    4.20
  -7   5   0   35.30    5.10
   7   5   0   34.00    5.20
  -8   5   0   32.50    4.00
   8   5   0   31.00    5.50
   0  -6   0 3549.34  162.98
   0   6   0 3479.25  162.88
   1  -6   0  148.99    7.20
   1   6   0  131.69    7.20
  -1   6   0  126.39    6.90
  -2  -6   0  999.30   47.50
   2  -6   0 1065.99   47.40
   2   6   0 1021.00   47.40
  -2   6   0  960.10   47.30
  -3  -6   0  351.26   16.90
  -3   6   0  349.57   16.50
   3   6   0  341.57   16.40
   3   6   0  318.37   16.60
   4  -6   0  238.08   12.60
   4  -6   0  237.38   13.10
   4   6   0  235.48   12.70
   4   6   0  257.57   12.20
   5  -6   0   -3.30    3.80
   5  -6   0    0.10    3.60
   5   6   0    1.90    2.70
   5   6   0    0.10    4.10
   5   6   0    1.10    2.40
   6  -6   0  119.89    8.30
   6  -6   0  116.99    8.60
   6   6   0  102.99    9.40
   6   6   0  141.09    8.00
   7   6   0    9.70    2.90
  -7   6   0    8.60    3.00
  -8   6   0   38.90    3.90
   8   6   0   37.50    5.40
   0  -7   0    1.70    1.20
   0   7   0    0.30    1.10
   1  -7   0  294.57   13.80
  -1  -7   0  275.87   13.70
   1   7   0  270.67   13.60
  -1   7   0  274.97   13.60
  -2  -7   0   12.10    3.00
   2  -7   0    8.90    3.10
   2   7   0   15.90    2.60
   2   7   0   12.80    2.40
  -2   7   0   14.80    2.50
   3  -7   0    2.00    3.00
  -3  -7   0    0.70    2.50
  -3   7   0    3.40    1.90
   3   7   0    4.10    1.50
   3   7   0    6.20    2.20
   4  -7   0  182.48   10.70
   4  -7   0  183.88   10.60
   4   7   0  194.98    9.90
   4   7   0  196.08   10.40
   5  -7   0    2.50    3.60
   5  -7   0    6.20    3.60
  -5   7   0   -4.60    5.40
   5   7   0    5.30    2.50
   5   7   0    2.70    2.90
   5   7   0    0.60    4.30
   6  -7   0   39.50    6.70
   6  -7   0   30.70    6.00
   6   7   0   43.00    5.00
   6   7   0   34.20    7.70
   6   7   0   45.40    5.50
   7  -7   0    9.30    3.60
   7   7   0   12.40    4.30
   8   7   0    5.30    3.20
  -8   7   0    6.10    2.10
   0  -8   0  163.18    8.60
   0   8   0  163.48    8.40
  -1  -8   0  664.73   32.60
   1  -8   0  723.93   32.60
  -1   8   0  678.13   32.50
   1   8   0  677.43   32.50
   2  -8   0  296.87   13.70
  -2  -8   0  265.17   13.70
   2   8   0  253.37   13.10
  -2   8   0  253.77   13.30
   3  -8   0  333.17   18.90
  -3  -8   0  346.37   18.80
  -3   8   0  385.16   18.30
   3   8   0  385.16   17.80
   3   8   0  374.96   18.40
   4  -8   0  393.86   19.50
   4  -8   0  386.16   19.40
   4  -8   0  389.56   20.20
  -4   8   0  386.36   19.60
   4   8   0  393.86   19.20
   4   8   0  414.26   19.20
   4   8   0  371.76   20.10
   5   8   0    4.30    3.30
  -5   8   0   10.90    4.80
   5   8   0    4.60    3.40
   5   8   0   27.40    6.80
   6  -8   0   80.99    7.50
   6  -8   0   77.19    8.10
   6   8   0   79.49   11.20
   6   8   0   77.39    5.90
   7  -8   0   16.00    5.30
  -7   8   0   21.40    4.40
   7   8   0   21.90    4.80
  -8  -8   0    4.60    2.50
  -8   8   0    5.20    2.00
   0  -9   0   -0.50    1.60
   0   9   0    1.40    1.40
  -1  -9   0   97.79    6.00
   1  -9   0   90.09    6.10
   1   9   0   92.69    5.60
  -1   9   0   81.79    6.10
  -2  -9   0  125.89    8.10
   2  -9   0  131.89    7.90
  -2   9   0  114.19    7.50
   2   9   0  124.09    7.30
   2   9   0  119.39    6.90
  -3  -9   0  107.39   11.20
  -3   9   0  118.39   12.40
   3   9   0  131.69    8.60
   3   9   0  133.49    7.20
   4  -9   0  314.77   15.80
   4  -9   0  319.67   16.50
   4  -9   0  297.57   15.50
   4   9   0  275.27   16.10
   4   9   0  306.67   15.20
   4   9   0  320.17   15.30
  -4   9   0  283.17   15.70
   5  -9   0    9.40    3.60
   5  -9   0   12.90    5.20
   5   9   0   16.00    4.70
   5   9   0   20.70    4.90
   5   9   0   18.30    4.10
   6  -9   0  253.97   13.20
   6  -9   0  225.88   14.20
   6   9   0  225.68   12.60
   7  -9   0   16.40    5.10
  -7   9   0   12.50    4.10
   7   9   0   10.10    3.90
  -8  -9   0   26.40    3.80
   8   9   0   34.70    5.40
  -8   9   0   36.50    3.30
   0 -10   0  650.53   32.10
   0  10   0  682.63   31.90
  -1 -10   0   17.90    4.80
   1 -10   0   20.10    4.90
   1  10   0   31.50    3.80
  -1  10   0   30.80    3.70
   2 -10   0  408.06   21.90
   2  10   0  443.46   21.00
  -2  10   0  456.25   21.60
   2  10   0  427.96   21.50
   3 -10   0  147.09    9.90
   3 -10   0  153.28    9.50
  -3  10   0  153.18   11.90
   3  10   0  162.48    8.60
   3  10   0  159.28   10.60
   4 -10   0   15.00    3.90
   4 -10   0   16.50    4.70
   4 -10   0    8.20    4.90
   4  10   0   14.60    3.70
  -4  10   0   16.40    5.50
   4  10   0   13.00    4.50
   5 -10   0  122.59   10.70
   5 -10   0  113.89    7.80
   5  10   0  106.89    7.70
  -5  10   0   99.29    8.40
   5  10   0   93.49    9.20
   6 -10   0   28.90    6.30
   6  10   0   35.80    4.30
  -6  10   0   32.90    5.90
   7 -10   0   56.09    5.50
   7  10   0   48.80    5.10
  -7  10   0   50.09    4.70
  -8  10   0   -1.40    1.60
   0  11   0    0.80    2.10
  -1  11   0   94.19    6.40
   1  11   0   84.99    6.50
   1  11   0  100.89    6.60
   2  11   0   11.80    3.70
   2  11   0   10.50    3.40
  -2  11   0    5.10    3.10
   3 -11   0   29.20    5.90
   3 -11   0   26.10    5.70
   3 -11   0   34.50    8.50
   3  11   0   19.60    4.90
   3  11   0   42.60   10.80
   3  11   0   30.90    4.00
   4 -11   0   83.39    6.30
   4 -11   0   83.69    8.70
   4 -11   0   77.49    7.10
  -4  11   0   76.29    6.60
   4  11   0   76.59    5.80
   4  11   0   56.49    8.10
   5 -11   0   31.70    9.40
   5 -11   0   16.30    5.30
  -5  11   0   15.50    4.30
   5  11   0   15.30    4.90
   5  11   0    2.40    4.60
   6 -11   0   17.80    4.10
  -6  11   0   23.20    6.90
   6  11   0   16.80    4.90
   7 -11   0   17.40    4.20
   7  11   0   14.30    4.10
  -7  11   0   18.50    3.50
   0  12   0  978.30   46.70
   1  12   0   18.10    3.80
   1  12   0   27.40    5.60
  -1  12   0   32.90    5.50
   2 -12   0 1338.17   63.19
   2  12   0 1370.66   63.09
  -2  12   0 1331.07   64.19
   3 -12   0   53.49    6.30
   3 -12   0   66.59    6.30
   3 -12   0   55.89    8.30
   3  12   0   64.69    5.00
   3  12   0   42.80    7.80
   4 -12   0  337.17   18.30
   4 -12   0  360.46   18.20
   4 -12   0  343.37   17.60
   4  12   0  346.37   17.20
   4  12   0  316.57   18.00
   5 -12   0   18.20    5.70
   5 -12   0    7.40    3.40
   5  12   0    5.00    2.80
   5  12   0    8.30    5.10
  -5  12   0    4.80    3.90
   6 -12   0   11.40    3.90
   6  12   0   14.90    4.20
   7 -12   0   57.79    5.20
  -7 -12   0   62.79    4.80
   7  12   0   63.39    5.50
  -7  12   0   67.69    5.10
   1 -13   0  377.56   18.40
  -1 -13   0  355.66   18.00
   1  13   0  363.76   18.70
   2 -13   0  214.98   12.60
   2 -13   0  213.78   11.70
  -2 -13   0  211.48   11.40
   2 -13   0  195.08   13.00
   2  13   0  224.48   12.20
   2  13   0  219.68   12.20
   3 -13   0  289.67   15.20
   3 -13   0  302.17   15.30
   3 -13   0  273.97   16.10
   3  13   0  297.27   14.80
   3  13   0  283.87   15.70
   4 -13   0  109.39    7.50
   4 -13   0  105.39    9.40
   4 -13   0  101.29    8.20
  -4  13   0  103.49    7.20
   4  13   0  118.49    7.30
   4  13   0   96.69    9.00
   5 -13   0   24.80    5.50
   5 -13   0   52.79   10.00
  -5  13   0   20.70    5.60
   5  13   0   22.30    5.60
   5  13   0   26.70    4.50
   6 -13   0  186.28   11.90
   6  13   0  193.48   10.80
  -6  13   0  169.18   10.40
   7 -13   0   16.00    3.80
  -7 -13   0   18.70    3.30
  -7  13   0   23.50    3.10
   7  13   0   21.00    4.30
   0 -14   0  407.06   20.00
   1 -14   0   79.49    6.80
  -1 -14   0   71.59    6.00
   1 -14   0   80.69    6.40
   2 -14   0  273.57   16.80
  -2 -14   0  310.87   15.50
   2 -14   0  319.97   16.50
   2 -14   0  313.27   15.90
   2  14   0  322.57   15.90
   3 -14   0    4.00    3.80
   3 -14   0   -3.10    3.80
   3 -14   0    2.80    4.60
   3  14   0    3.70    4.00
   3  14   0    0.60    3.30
   4 -14   0  169.18   10.20
   4 -14   0  159.08   11.30
  -4  14   0  161.18    9.40
   4  14   0  165.98   10.70
   4  14   0  163.08    9.80
   5 -14   0    5.40    3.30
   5  14   0    7.20    3.20
   5  14   0    8.50   10.00
  -5  14   0   15.80    5.10
  -6 -14   0   75.69    5.50
   6 -14   0   78.99    6.80
   6  14   0   68.89    5.80
  -6  14   0   71.19    6.30
  -7 -14   0   12.80    2.20
   7 -14   0   20.00    3.90
  -7  14   0    7.40    2.00
   7  14   0   14.50    4.60
   0 -15   0    0.40    3.10
   0 -15   0    1.10    3.30
   1 -15   0   -0.80    3.00
  -1 -15   0    0.70    2.80
   1 -15   0   -2.60    3.40
   2 -15   0   48.30    7.90
   2 -15   0   41.50    5.80
   2 -15   0   47.80    7.40
  -2 -15   0   53.59    5.20
   2  15   0   48.40    6.40
   3 -15   0  129.69    9.00
   3 -15   0  132.89    8.50
   3 -15   0  113.99   11.00
  -3 -15   0  128.29    7.90
   3  15   0  128.59    8.40
  -4 -15   0   31.30    4.90
   4 -15   0   29.60    7.70
   4 -15   0   37.30    5.90
   4  15   0   24.20    6.80
  -4  15   0   26.10    6.10
   5 -15   0  197.88   11.00
  -5 -15   0  200.88   10.60
   5  15   0  174.18   10.70
  -5  15   0  195.38   10.70
  -6 -15   0   21.70    3.50
   6 -15   0   23.10    5.20
   6  15   0   14.80    4.40
  -6  15   0   12.50    3.00
  -7 -15   0   21.90    3.10
  -7  15   0   28.60    4.40
   0 -16   0  174.08    9.90
   0 -16   0  175.58   10.20
   1 -16   0  217.78   11.80
  -1 -16   0  219.28   11.60
   1 -16   0  215.88   12.00
   2 -16   0   16.10    5.30
   2 -16   0   16.20    4.30
  -2 -16   0   15.80    4.40
   2 -16   0   33.70    7.70
   2  16   0   16.30    5.40
   3 -16   0  638.74   30.70
   3 -16   0  630.44   30.70
  -3 -16   0  615.84   30.20
   3 -16   0  650.93   31.00
   3  16   0  627.14   30.80
   4 -16   0  164.18    9.90
   4 -16   0  166.18   10.70
  -4 -16   0  140.89    8.70
   4  16   0  138.49    9.30
  -4  16   0  151.28    8.90
  -5 -16   0  147.59    8.20
   5 -16   0  135.99    9.10
   5  16   0  125.69    8.50
  -5  16   0  146.99    8.90
  -6 -16   0   22.00    3.60
   6 -16   0   23.90    5.70
  -6  16   0   33.90    4.40
  -6  16   0   34.80    3.80
   6  16   0   25.30    5.00
   0 -17   0   -5.30    3.40
   1 -17   0  114.09    7.90
  -1 -17   0  122.69    7.60
   1 -17   0  117.29    8.10
   2 -17   0  332.97   17.00
  -2 -17   0  322.67   16.40
   2 -17   0  326.17   16.80
   3 -17   0  678.63   32.10
  -3 -17   0  642.34   31.50
   3 -17   0  667.33   32.00
  -3  17   0  653.83   31.70
  -4 -17   0  163.78    9.10
   4 -17   0  155.98   10.90
   4 -17   0  154.78   10.90
  -4  17   0  162.48    9.80
   4  17   0  159.98   10.10
   5 -17   0  168.58    9.40
  -5 -17   0  173.18    9.00
   5  17   0  155.68    9.90
  -5  17   0  161.48    9.30
  -6 -17   0  120.69    6.50
   6 -17   0  123.59    7.10
   6  17   0  106.49    8.10
  -6  17   0  110.79    6.90
  -6  17   0  118.79    6.80
   0 -18   0  129.59    8.10
   0 -18   0  125.09    8.30
  -1 -18   0  281.47   14.80
   1 -18   0  279.47   14.70
  -1 -18   0  285.97   14.50
   1 -18   0  277.47   14.70
   2 -18   0   86.79    6.70
  -2 -18   0   77.69    7.10
   2 -18   0   88.99    7.90
   3 -18   0   29.20    5.50
   3 -18   0   35.20    7.30
  -3 -18   0   26.60    5.40
  -3  18   0   35.50    4.90
   4 -18   0   91.59    9.20
  -4 -18   0  109.69    6.90
   4 -18   0  105.69    7.70
  -4  18   0  112.59    7.10
   4  18   0   96.59    8.40
  -5 -18   0   60.99    4.60
   5 -18   0   62.79    5.30
  -5  18   0   65.69    5.10
   5  18   0   59.29    7.00
  -6 -18   0   79.69    4.90
   6 -18   0   81.69    5.60
  -6  18   0   76.79    5.10
  -6  18   0   79.39    5.30
   0 -19   0    0.00    2.90
   0 -19   0   -3.60    3.30
   1 -19   0   70.49    6.20
   1 -19   0   51.39    6.00
  -1 -19   0   60.29    6.40
  -1 -19   0   58.49    5.70
  -2 -19   0   97.29    8.00
   2 -19   0  108.39    8.60
   2 -19   0  106.79    7.50
  -2 -19   0  111.59    7.30
  -2  19   0  107.79    8.10
   3 -19   0   61.59    8.20
   3 -19   0   74.59    8.10
  -3 -19   0   64.19    7.10
  -3 -19   0   75.19    5.70
  -3  19   0   77.79    6.50
  -4 -19   0    3.90    2.60
   4 -19   0    1.80    3.00
  -4  19   0   -0.20    2.60
   5 -19   0   23.30    4.10
  -5 -19   0   23.40    3.40
  -5  19   0   31.50    5.80
  -5  19   0   24.30    4.90
  -6 -19   0   -0.40    1.70
   6 -19   0    4.10    2.00
  -6  19   0    3.50    2.30
   0 -20   0  758.42   36.50
   0 -20   0  772.12   36.30
   0  20   0  756.92   36.50
  -1 -20   0   60.29    6.40
   1 -20   0   70.59    6.60
  -1 -20   0   65.59    5.90
   1 -20   0   62.19    6.40
  -1  20   0   68.49    6.30
  -2 -20   0  255.57   13.60
  -2 -20   0  254.17   13.20
   2 -20   0  268.67   14.00
   2 -20   0  237.38   13.30
  -2  20   0  251.97   13.40
  -3 -20   0   -2.50    3.60
   3 -20   0    4.90    4.10
   3 -20   0    8.80    4.30
  -3 -20   0    2.80    2.90
  -3  20   0    0.50    3.00
   4 -20   0   17.70    4.20
  -4 -20   0   15.10    3.80
  -4  20   0   16.50    4.90
  -5 -20   0   12.30    3.10
   5 -20   0   18.30    4.10
  -5  20   0   11.10    2.90
  -5  20   0    4.60    3.30
   0 -21   0    8.20    3.20
   0 -21   0    0.40    3.40
   0  21   0   -3.90    4.20
   1 -21   0    3.80    3.00
   1 -21   0    1.20    3.80
  -1 -21   0    0.10    3.40
  -1 -21   0   -2.90    2.80
  -1  21   0   -2.60    3.40
  -2 -21   0   71.09    5.90
  -2 -21   0   67.99    6.50
   2 -21   0   71.29    7.10
   2 -21   0   83.99    6.90
  -2  21   0   71.59    6.20
  -3 -21   0    1.30    1.90
   3 -21   0    2.60    2.70
   3 -21   0    7.80    3.80
  -3 -21   0    9.10    3.50
  -3  21   0    1.10    2.70
   4 -21   0   18.90    3.70
  -4 -21   0    8.30    2.40
  -4  21   0   14.10    3.60
  -5 -21   0    5.30    2.30
   5 -21   0    2.00    2.50
  -5  21   0    3.00    2.90
   0 -22   0  294.67   14.90
   0 -22   0  294.87   16.70
   0  22   0  262.57   15.10
  -1 -22   0   51.19    5.10
   1 -22   0   50.39    5.00
  -1 -22   0   33.80    5.30
   1 -22   0   53.19    5.60
  -1  22   0   33.90    5.30
   2 -22   0   33.60    5.90
   2 -22   0   45.70    5.00
  -2 -22   0   50.09    5.40
  -2 -22   0   42.40    4.40
  -2  22   0   42.50    4.80
   3 -22   0   46.90    4.80
  -3 -22   0   49.50    4.20
  -3  22   0   45.50    4.60
   4 -22   0    2.20    2.10
  -4 -22   0    5.60    2.40
  -4  22   0   10.10    3.30
   0 -23   0    1.30    2.90
   0 -23   0    1.20    2.80
   1 -23   0    5.40    3.10
  -1 -23   0    3.80    2.70
  -1 -23   0   -1.90    2.50
   1 -23   0   -2.90    2.70
  -1  23   0    3.30    3.10
  -2 -23   0    1.80    2.90
  -2 -23   0    1.90    2.20
   2 -23   0   -2.70    3.40
   2 -23   0    2.10    3.00
  -2  23   0    3.00    2.60
   3 -23   0   12.80    3.50
  -3 -23   0   11.40    3.50
  -3  23   0   11.60    3.50
   4 -23   0   26.70    4.20
  -4 -23   0   30.80    3.30
  -4  23   0   34.00    4.40
   0 -24   0   94.79    6.10
   0 -24   0   79.49    5.90
   1 -24   0   32.50    5.20
  -1 -24   0   36.70    4.00
  -1 -24   0   38.10    4.40
   1 -24   0   38.60    4.40
  -1  24   0   32.90    4.90
  -2 -24   0   14.60    4.80
   2 -24   0    6.40    2.50
  -2 -24   0    9.10    2.30
  -2  24   0    8.50    2.50
  -3 -24   0   18.60    3.10
   3 -24   0   16.60    3.40
  -3  24   0   20.20    4.20
   0 -25   0    2.30    2.80
   0 -25   0   -0.70    2.50
  -1 -25   0    6.30    2.70
  -1 -25   0    2.10    2.40
   1 -25   0    4.70    2.50
   1 -25   0    4.80    3.30
  -1  25   0    6.60    5.10
   2 -25   0    2.70    2.40
  -2 -25   0   -0.80    2.00
  -2  25   0   -2.30    2.50
   0 -26   0   56.89    5.10
   0 -26   0   68.79    5.90
   8   0  -1   -1.30    2.70
   8   0  -1    0.90    2.30
   7   0  -1   42.90    7.10
  -7   0   1   51.29    6.90
   7   0  -1   62.59    5.40
   7   0  -1   57.79    5.70
   6   0  -1    6.40    3.80
   6   0  -1    3.10    2.50
  -6   0   1    8.30    4.10
   6   0  -1    4.80    3.10
   5   0  -1  229.78   11.60
   5   0  -1  211.78   12.00
   5   0  -1  206.08   11.60
   4   0  -1   -0.50    1.70
  -1   0   1    0.70    0.50
   0   0   1    5.50    1.10
   1   0   1 4698.13  217.58
   2   0   1  200.68    9.80
   2   0   1  203.78    9.90
   3   0   1   30.10    3.20
   4   0   1  214.98   10.90
   5   0   1  235.68   11.50
   5   0   1  203.78   12.70
  -5   0  -1  219.58   12.20
   6   0   1  110.99    8.80
  -6   0  -1  112.09    7.80
   6   0   1  119.89    7.60
   7   0   1   39.50    5.60
  -7   0  -1   56.79    5.80
  -8   0  -1   26.20    4.70
   8  -1  -1   15.10    4.00
   8  -1  -1    7.20    2.70
   8   1  -1   10.40    3.10
   8   1  -1   10.80    2.50
   7  -1  -1   14.00    4.40
   7  -1  -1    8.80    2.90
   7   1  -1    8.90    3.20
   7   1  -1    2.10    4.00
   7   1  -1   15.90    4.40
   6  -1  -1   32.80    5.20
   6  -1  -1   28.30    5.90
   6  -1  -1   29.90    4.80
  -6  -1   1   33.20    7.40
   6   1  -1   26.80    5.50
   6   1  -1   27.90    4.50
   6   1  -1   28.30    5.20
   5  -1  -1    3.10    3.00
   5  -1  -1    5.20    2.90
   5  -1  -1    2.80    2.90
   5   1  -1    3.80    3.30
   5   1  -1    5.70    2.70
   5   1  -1    5.20    2.60
   4  -1  -1    6.80    2.10
   4   1  -1    8.70    2.30
   3   1  -1  328.87   16.00
  -1  -1   1   20.90    1.50
   1   1  -1   20.70    1.60
  -1   1   1   21.70    1.50
   0  -1   1 2263.37  101.09
   0  -1  -1 2165.08  100.99
   0   1   1 2196.68  100.99
   0   1  -1 2099.59  101.09
   1  -1   1   13.70    1.60
   1   1   1   11.90    1.50
   2  -1   1 9999.00  447.16
   2  -1   1 9352.26  447.06
   2   1   1 9637.24  447.06
   3  -1   1  861.81   42.40
   3   1   1  952.10   42.50
   4  -1   1 3656.83  168.48
   4   1   1 3606.24  168.48
   5  -1   1   91.49   10.20
  -5  -1  -1   87.39    7.30
   5  -1   1   95.49    5.90
   5   1   1   95.89    5.80
  -5   1  -1   86.29    7.00
   5   1   1   75.99    7.70
  -6  -1  -1  638.34   31.00
   6  -1   1  644.54   30.90
   6  -1   1  618.44   31.10
   6   1   1  639.44   30.90
   6   1   1  675.53   30.90
  -6   1  -1  626.74   31.40
  -7  -1  -1    9.50    2.90
   7  -1   1   17.60    5.20
   7   1   1   13.20    4.60
  -7   1  -1   14.00    4.90
  -8  -1  -1  100.09    7.60
   8   1   1   98.69    9.50
  -8   1  -1  112.59    6.60
   8  -2  -1    6.30    2.60
   8  -2  -1   14.30    4.00
   8   2  -1   12.50    3.70
  -8   2   1    6.00    3.20
   8   2  -1   10.40    3.00
   7  -2  -1   15.40    3.20
   7  -2  -1   24.80    4.50
  -7   2   1   17.70    5.20
   7   2  -1   19.30    4.30
   7   2  -1   19.60    4.80
   7   2  -1   14.30    4.10
   6  -2  -1   25.60    7.10
   6  -2  -1   28.60    5.60
   6  -2  -1   22.40    4.50
   6   2  -1   24.00    5.20
   6   2  -1   22.40    4.40
   6   2  -1   23.00    5.00
   5  -2  -1  611.84   29.60
   5  -2  -1  617.04   29.80
   5  -2  -1  589.54   29.60
   5   2  -1  631.64   29.50
   5   2  -1  606.24   29.70
   5   2  -1  629.14   29.60
   4  -2  -1   14.20    3.40
   4   2  -1   14.30    3.00
   3   2  -1  659.93   31.10
  -1  -2   1 1463.95   69.19
   1  -2  -1 1533.65   69.19
   1   2  -1 1454.05   69.29
  -1   2   1 1520.25   69.19
   0  -2  -1   28.10    1.90
   0  -2   1   28.90    1.90
   0   2  -1   26.70    2.00
   0   2   1   27.50    1.80
  -1  -2  -1   22.30    1.80
   1  -2   1   20.50    1.90
  -1   2  -1   18.70    1.90
   1   2   1   19.50    1.70
   2  -2   1 2676.83  121.39
   2   2   1 2560.54  121.39
   3  -2   1  106.19    6.20
   3   2   1  117.89    6.20
   3   2   1  109.79    5.90
   3   2   1  115.89    6.10
   4  -2   1  498.15   23.70
   4   2   1  492.25   23.70
   5  -2   1  143.09    7.80
  -5  -2  -1  110.59    8.70
   5   2   1  136.09    7.50
   5   2   1  136.59    8.90
   6  -2   1  166.68   10.50
   6  -2   1  163.58   12.10
  -6  -2  -1  194.28   11.10
   6   2   1  181.48   11.00
   6   2   1  202.28   10.50
  -6   2  -1  201.38   10.60
   7  -2   1    7.20    3.80
  -7  -2  -1   16.50    5.40
   7   2   1    9.30    3.20
  -7   2  -1    9.60    3.00
   8   2   1   55.89    7.10
  -8   2  -1   55.89    4.60
   8  -3  -1    7.30    2.50
   8  -3  -1    2.80    2.70
   8   3  -1   -3.30    5.80
  -8   3   1    6.30    2.80
   7  -3  -1   17.00    4.60
   7  -3  -1   14.60    4.40
   7   3  -1   16.60    4.20
   7   3  -1   18.00    5.00
   7   3  -1    8.00    3.80
  -7   3   1   12.70    3.40
   6  -3  -1   29.70    6.30
   6  -3  -1   40.60    5.00
   6   3  -1   38.60    4.90
   6   3  -1   35.20    5.60
   6   3  -1   37.60    5.50
   5  -3  -1   20.50    5.40
   5  -3  -1   33.60    5.40
   5  -3  -1   30.60    5.70
   5   3  -1   31.60    4.40
   5   3  -1   28.90    4.20
   5   3  -1   32.30    5.40
   4  -3  -1  165.78    9.70
   4   3  -1  196.88    9.60
   3   3  -1  207.48   10.40
  -2  -3   1 2492.55  115.89
   2   3  -1 2510.15  115.99
  -1  -3   1  901.61   42.40
   1  -3  -1  941.81   42.40
   1   3  -1  889.61   42.40
  -1   3   1  908.51   42.30
   0  -3  -1   10.50    1.40
   0  -3   1   12.80    1.50
   0   3  -1   10.40    1.50
   0   3   1   13.50    1.50
   1  -3   1 1061.29   48.20
  -1  -3  -1 1017.50   48.40
  -1   3  -1 1030.30   48.30
   1   3   1 1033.20   48.20
  -2  -3  -1 1616.74   74.19
   2  -3   1 1590.24   73.99
  -2   3  -1 1569.44   74.19
   2   3   1 1598.54   74.09
   3  -3   1  905.11   44.20
   3   3   1  984.80   44.20
   4  -3   1 1663.43   68.09
   4   3   1 1242.68   68.69
   5  -3   1  595.84   29.40
  -5  -3  -1  575.64   28.90
   5  -3   1  560.24   28.50
   5   3   1  627.94   28.50
   5   3   1  608.34   28.70
  -6  -3  -1  233.58   13.30
   6  -3   1  230.78   13.80
   6  -3   1  230.08   12.80
  -6   3  -1  245.18   12.80
   6   3   1  243.08   12.50
   6   3   1  237.08   13.00
  -7  -3  -1   64.59    7.60
  -7   3  -1   58.69    5.30
   7   3   1   44.50    5.10
   8   3   1    3.10    4.30
  -8   3  -1    4.60    2.00
   8  -4  -1   30.80    4.60
   8  -4  -1   34.80    5.20
   8   4  -1   28.70    6.70
  -8   4   1   38.80    4.30
   7  -4  -1    6.10    2.90
   7  -4  -1    5.90    2.70
   7   4  -1    7.60    2.70
   7   4  -1    3.80    3.40
  -7   4   1    6.80    3.30
   7   4  -1   11.60    3.60
   6  -4  -1  126.99    8.50
   6  -4  -1  139.09    8.70
   6   4  -1  142.39    8.40
   6   4  -1  147.69    8.90
   6   4  -1  132.89    8.60
   5  -4  -1  122.59    8.20
   5  -4  -1  129.19    8.70
   5   4  -1  126.29    8.50
   5   4  -1  132.39    7.80
   5   4  -1  130.69    8.10
   4   4  -1  248.88   13.00
   3   4  -1  338.07   16.40
   2  -4  -1  820.42   36.00
  -2  -4   1  760.42   36.10
   2   4  -1  752.72   36.10
  -2   4   1  747.93   35.90
   1  -4  -1  402.46   19.40
  -1  -4   1  413.86   19.40
  -1   4   1  412.16   19.40
   1   4  -1  416.06   19.50
   0  -4   1  654.13   30.20
   0  -4  -1  652.53   30.20
   0   4   1  643.34   30.20
   0   4  -1  627.84   30.20
   1  -4   1 1143.49   51.09
  -1  -4  -1 1113.99   51.09
   1   4   1 1068.19   51.09
  -1   4  -1 1056.69   51.09
   2  -4   1  677.13   31.40
  -2  -4  -1  663.93   31.60
  -2   4  -1  670.73   31.50
   2   4   1  665.53   31.50
   3   4   1   10.90    2.70
   3   4   1    6.10    1.70
   4  -4   1  991.50   47.00
   4   4   1 1006.20   46.90
   5  -4   1  338.07   17.40
   5  -4   1  351.96   18.60
  -5  -4  -1  328.37   18.40
   5   4   1  374.66   17.30
   5   4   1  355.76   17.80
   6  -4   1   59.59    7.20
  -6  -4  -1   68.79    6.70
   6  -4   1   52.79    7.10
   6   4   1   62.69    6.60
   6   4   1   57.19    5.00
  -6   4  -1   65.49    6.20
  -7   4  -1   63.89    5.50
   7   4   1   49.80    4.90
  -8   4  -1    2.90    1.80
   8   4   1    2.00    4.00
   8  -5  -1   28.10    8.10
   8  -5  -1   47.50    4.90
   8   5  -1   51.79    6.60
  -8   5   1   53.99    4.40
   7  -5  -1    9.10    3.00
   7  -5  -1    7.30    3.10
  -7   5   1    6.30    3.10
   7   5  -1    4.30    3.80
   7   5  -1    6.60    2.80
   7   5  -1    2.90    3.30
   6  -5  -1  186.88   11.20
   6  -5  -1  202.18   11.40
   6   5  -1  205.68   11.30
   6   5  -1  198.08   11.30
   6   5  -1  209.58   11.00
   5  -5  -1  127.89    8.40
   5  -5  -1  134.79    8.20
   5  -5  -1  118.59    8.70
   5   5  -1  131.69    8.70
   5   5  -1  137.79    8.00
   5   5  -1  135.69    8.00
   4  -5  -1  649.14   32.60
   4  -5  -1  706.23   32.70
   4   5  -1  658.33   32.40
   4   5  -1  703.63   32.40
  -3  -5   1 1353.26   62.49
   3   5  -1 1360.36   62.49
   3   5  -1 1304.77   62.59
  -2  -5   1  143.99    7.60
   2  -5  -1  149.88    7.40
   2   5  -1  145.79    7.50
  -2   5   1  146.59    7.30
   1  -5  -1 3728.83  164.08
  -1  -5   1 3600.44  164.08
  -1   5   1 3314.57  164.08
   1   5  -1 3518.25  164.28
   0  -5   1  379.16   17.80
   0  -5  -1  379.56   17.90
   0   5  -1  360.26   17.80
   0   5   1  376.96   17.80
   1  -5   1 3622.64  163.68
  -1  -5  -1 3565.54  163.78
   1   5   1 3524.65  163.78
  -1   5  -1 3419.46  163.78
   2  -5   1  154.98    7.50
  -2  -5  -1  146.99    7.70
  -2   5  -1  138.59    7.60
   2   5   1  143.89    7.60
  -3  -5  -1  512.15   25.90
   3  -5   1  549.65   25.70
   3  -5   1  525.55   25.80
   3   5   1  532.05   25.70
   3   5   1  574.74   25.60
   4  -5   1   63.99    5.30
   4   5   1   76.29    4.70
  -5  -5  -1   17.80    4.30
   5  -5   1   26.10    4.70
   5  -5   1   28.20    5.30
   5   5   1   22.40    3.50
   5   5   1   29.80    5.50
   6  -5   1    8.10    4.00
  -6  -5  -1   20.50    6.10
   6   5   1   13.30    3.60
  -6   5  -1   14.40    5.00
   6   5   1    8.10    4.60
   7  -5   1    6.10    5.10
   7   5   1    4.50    2.70
  -7   5  -1    2.00    2.70
  -8   5  -1    3.80    1.90
   8   5   1    6.00    3.90
   8  -6  -1   58.49    4.80
  -8   6   1   52.59    4.50
   8   6  -1   44.40    6.50
   7  -6  -1   45.60    7.00
   7  -6  -1   42.50    5.90
   7   6  -1   48.60    6.00
   7   6  -1   56.49    5.30
  -7   6   1   40.10    5.40
   7   6  -1   50.69    5.00
   6  -6  -1   61.49    6.10
   6  -6  -1   77.79    8.00
   6   6  -1   55.99    6.50
   6   6  -1   68.09    5.90
   5  -6  -1   89.39    7.80
   5  -6  -1  104.49    6.90
   5  -6  -1   86.59    7.30
   5   6  -1   99.39    6.80
   5   6  -1   88.99    7.10
   5   6  -1   99.59    7.00
   4  -6  -1   90.79    6.90
   4  -6  -1   99.99    7.40
   4  -6  -1  100.89    7.80
   4   6  -1   99.29    6.10
   4   6  -1   99.19    6.50
  -3  -6   1  343.67   16.60
   3   6  -1  336.97   16.60
   3   6  -1  330.07   16.40
   2  -6  -1  509.95   22.90
  -2  -6   1  477.55   22.90
   2   6  -1  422.46   22.80
   2   6  -1  502.05   23.00
  -2   6   1  484.95   22.70
   1  -6  -1 1144.09   49.80
  -1  -6   1 1030.60   49.80
  -1   6   1 1006.50   49.80
   1   6  -1 1075.39   49.80
   0  -6  -1   17.00    2.30
   0  -6   1   15.70    2.30
   0   6  -1   17.20    2.10
   0   6   1   19.80    2.30
   1  -6   1 1452.55   66.79
  -1  -6  -1 1389.96   66.89
  -1   6  -1 1355.46   66.79
   1   6   1 1534.05   67.09
   2  -6   1  318.67   15.10
  -2  -6  -1  310.57   15.40
   2   6   1  315.17   15.20
  -2   6  -1  299.57   15.20
   3  -6   1   99.29    6.60
  -3  -6  -1  105.29    7.10
   3  -6   1  102.49    7.00
   3   6   1  105.59    5.80
  -3   6  -1  103.19    6.50
   3   6   1  103.59    6.30
   4  -6   1   23.30    4.40
   4   6   1   19.40    5.60
   4   6   1   21.70    3.00
   5  -6   1   67.99    8.50
   5   6   1   67.39    4.90
   5   6   1   61.89    6.40
  -5   6  -1   43.00    8.50
   6  -6   1    2.40    4.10
  -6   6  -1    0.50    3.10
   6   6   1   -2.50    2.20
   7  -6   1   81.99    8.40
   7   6   1   86.59    7.40
  -7   6  -1   94.59    6.70
  -8   6  -1   17.80    3.40
   8   6   1   17.90    4.80
   8  -7  -1   31.90    4.00
  -8   7   1   31.70    3.70
   8   7  -1   28.30    5.40
   7  -7  -1    5.80    3.70
   7  -7  -1    0.10    2.80
   7   7  -1    6.50    3.30
  -7   7   1    2.00    4.60
   7   7  -1    0.00    2.90
   6  -7  -1  104.89    8.10
   6  -7  -1  110.19    7.70
   6   7  -1  125.59    8.70
   6   7  -1   95.99    6.90
   6   7  -1  110.69    8.10
   5  -7  -1    1.20    2.90
   5  -7  -1    1.70    3.50
   5  -7  -1    1.50    3.30
   5   7  -1    0.50    2.40
   5   7  -1   -0.60    4.10
   5   7  -1   -2.30    3.40
   4  -7  -1    2.00    3.60
   4  -7  -1    7.40    3.20
   4  -7  -1    5.40    3.30
   4   7  -1    2.80    3.30
   4   7  -1    2.20    2.60
   4   7  -1    4.30    2.20
   3  -7  -1  524.15   26.60
  -3  -7   1  527.95   26.90
   3   7  -1  577.64   26.90
  -3   7   1  583.94   26.50
   3   7  -1  565.04   26.50
  -2  -7   1  410.66   19.80
   2  -7  -1  422.96   19.80
   2   7  -1  408.56   19.80
   2   7  -1  390.56   19.50
  -2   7   1  404.86   19.50
   1  -7  -1 1878.81   83.29
  -1  -7   1 1843.32   83.19
  -1   7   1 1784.32   83.09
   1   7  -1 1629.44   83.09
   0  -7  -1  556.44   26.30
   0  -7   1  562.54   26.30
   0   7  -1  538.65   26.30
   0   7   1  550.84   26.20
  -1  -7  -1  316.97   15.60
   1  -7   1  326.27   15.50
  -1   7  -1  308.87   15.50
   1   7   1  314.57   15.50
   2  -7   1   59.39    4.50
  -2  -7  -1   57.79    4.70
   2   7   1   50.39    3.90
  -2   7  -1   52.79    4.10
   2   7   1   54.19    4.30
   3  -7   1  181.88   11.20
  -3  -7  -1  190.08   11.30
  -3   7  -1  204.48   10.90
   3   7   1  204.28   10.60
   3   7   1  204.48   10.00
   4  -7   1    8.50    3.90
  -4   7  -1    5.60    4.10
   4   7   1    8.00    2.90
   4   7   1   12.90    3.00
   5  -7   1   52.89    7.10
   5   7   1   50.59    5.90
   5   7   1   50.49    4.50
  -5   7  -1   62.99    7.40
   6  -7   1   16.20    4.60
  -6   7  -1   20.70    5.10
   6   7   1   13.60    3.80
   7  -7   1   22.00    6.70
   7   7   1   25.40    4.60
  -7   7  -1   17.00    4.00
   8   7   1   16.50    4.40
  -8   7  -1    5.90    2.10
   8  -8  -1   33.50    4.40
   8   8  -1   31.90    5.30
  -8   8   1   42.00    3.70
   7  -8  -1   50.39    5.40
   7  -8  -1   46.80    5.60
   7   8  -1   46.90    6.50
   7   8  -1   41.60    6.30
   6  -8  -1   96.99    7.60
   6  -8  -1   96.59    7.80
   6   8  -1   84.99    6.40
   6   8  -1   97.59    7.60
   6   8  -1   98.99    7.30
   5  -8  -1  325.87   16.60
   5  -8  -1  296.57   16.30
   5  -8  -1  303.57   16.10
  -5   8   1  281.37   16.90
   5   8  -1  335.47   16.40
   5   8  -1  324.17   16.00
   5   8  -1  324.57   15.90
   4  -8  -1  154.78    9.90
   4  -8  -1  183.38   10.20
   4  -8  -1  169.18    9.80
   4   8  -1  155.98   10.00
   4   8  -1  169.38    9.40
   4   8  -1  176.88    9.30
  -3  -8   1 1315.27   68.59
   3   8  -1 1497.85   68.69
   3   8  -1 1545.55   68.09
  -3   8   1 1468.35   68.29
  -2  -8   1   56.09    5.20
   2  -8  -1   68.99    5.10
   2   8  -1   51.69    4.60
  -2   8   1   60.99    4.30
   2   8  -1   63.89    4.40
  -1  -8   1 1611.94   75.19
   1  -8  -1 1560.64   75.29
  -1   8   1 1672.53   75.09
   1   8  -1 1590.24   75.29
   0  -8   1  554.94   25.70
   0  -8  -1  500.95   25.70
   0   8   1  571.94   25.60
   0   8  -1  511.75   25.60
  -1  -8  -1  199.98   10.50
   1  -8   1  206.28   10.50
  -1   8  -1  205.38   10.30
   1   8   1  182.18   11.10
   2  -8   1  847.32   37.90
  -2  -8  -1  758.82   38.00
  -2   8  -1  839.52   38.00
   2   8   1  753.92   37.40
   2   8   1  785.22   37.80
  -3  -8  -1   24.90    7.60
   3   8   1   33.50    3.30
  -3   8  -1   31.70    6.00
   3   8   1   41.80    5.00
   4  -8   1    5.20    3.90
   4   8   1    4.10    2.20
  -4   8  -1    3.70    3.90
   5   8   1   -0.20    2.00
  -5   8  -1   -3.40    4.30
   6  -8   1    6.80    4.40
   6   8   1   10.60    3.80
  -6   8  -1   11.30    3.70
   7  -8   1   33.40    6.80
   7   8   1   26.30    4.50
   8   8   1    6.90    3.40
  -8   8  -1    1.40    2.00
   8  -9  -1    2.20    2.00
  -8   9   1    0.40    2.10
   7  -9  -1    2.00    3.10
   7  -9  -1   -1.10    2.70
   7   9  -1    3.30    3.90
   7   9  -1    2.10    3.10
   6  -9  -1  123.39    9.20
   6  -9  -1  110.79    8.40
   6   9  -1  116.09    7.40
   6   9  -1   99.89    8.10
   6   9  -1   99.29    7.20
   5  -9  -1   89.89    7.70
   5  -9  -1   91.49    7.20
   5  -9  -1   87.09    6.90
   5   9  -1   88.89    6.30
   5   9  -1   92.49    6.50
   5   9  -1   85.69    7.40
   4  -9  -1   49.80    6.70
   4  -9  -1   67.39    5.80
   4  -9  -1   56.99    6.10
   4   9  -1   68.09    6.30
   4   9  -1   66.49    5.00
   4   9  -1   68.39    5.50
   3  -9  -1   12.50    4.70
  -3  -9   1    8.00    5.50
   3   9  -1   21.30    5.00
   3   9  -1   11.90    4.00
  -2  -9   1  325.97   16.70
   2  -9  -1  288.67   16.70
  -2   9   1  329.27   16.30
   2   9  -1  349.57   16.60
   2   9  -1  334.37   15.90
  -1  -9   1  220.38   11.90
   1  -9  -1  223.38   12.00
   1   9  -1  220.68   11.50
  -1   9   1  227.98   11.50
   1   9  -1  234.28   11.80
   0  -9   1    2.40    2.00
   0  -9  -1    5.00    2.10
   0   9  -1    7.90    2.80
   0   9   1    1.60    1.50
   1  -9   1  139.09    8.10
  -1  -9  -1  121.49    7.90
   1   9   1  140.59    7.70
  -1   9  -1  134.79    7.70
  -2  -9  -1   -1.00    3.00
   2  -9   1    2.60    2.70
   2   9   1   10.70    3.70
   2   9   1    5.80    2.30
  -3   9  -1  321.67   17.00
   3   9   1  326.37   15.50
   3   9   1  296.57   16.60
   4  -9   1   22.20    6.50
  -4   9  -1    9.60    3.60
   5  -9   1   46.90    6.40
   5   9   1   47.40    4.70
  -5   9  -1   32.90    6.90
   6  -9   1   20.60    6.70
   6   9   1   11.80    3.80
  -6   9  -1   11.70    3.40
  -6   9  -1   17.20    5.00
   7  -9   1    4.50    4.00
   7   9   1    4.50    3.50
  -7   9  -1    5.00    2.40
  -8   9  -1   -0.90    1.80
  -8 -10   1    5.80    2.00
   8 -10  -1    0.80    1.90
  -8  10   1    2.90    1.80
   7 -10  -1    5.70    3.50
   7 -10  -1    7.80    3.00
   7  10  -1   13.10    4.20
   6 -10  -1   32.10    6.50
   6 -10  -1   34.60    5.80
   6  10  -1   22.50    4.30
   6  10  -1   21.00    4.50
   5 -10  -1   39.30    6.30
   5 -10  -1   35.00    5.70
   5 -10  -1   31.30    5.10
   5  10  -1   28.00    4.90
  -5  10   1   20.40    6.40
   5  10  -1   35.80    5.90
   5  10  -1   27.50    4.40
   4 -10  -1   -4.50    2.70
   4 -10  -1    2.80    3.20
   4 -10  -1   -3.40    3.80
   4  10  -1   -1.00    3.20
   4  10  -1    5.80    2.60
   4  10  -1   -0.60    2.00
   3 -10  -1  105.59    7.70
   3 -10  -1  116.39    7.60
   3 -10  -1  115.29    8.70
   3  10  -1  117.79    7.00
   3  10  -1  118.89    7.90
   3  10  -1  111.29   11.10
   3  10  -1  106.29    7.30
   2 -10  -1    6.70    4.00
  -2  10   1   14.20    4.30
   2  10  -1   11.40    3.30
   1 -10  -1  161.48    9.90
  -1 -10   1  141.39    9.90
   1  10  -1  182.78    9.50
  -1  10   1  175.68    9.20
   1  10  -1  165.38    8.90
   0 -10  -1    7.30    2.70
   0  10   1   11.10    3.30
   0  10  -1    9.10    3.30
   1 -10   1  243.58   14.00
  -1 -10  -1  265.97   16.50
  -1  10  -1  279.37   13.80
   1  10   1  261.37   13.50
   2 -10   1    7.10    7.10
  -2  10  -1    3.70    3.10
   2  10   1    2.20    2.80
   2  10   1    4.50    2.40
   3 -10   1   24.00    5.50
   3 -10   1   19.60    5.20
  -3  10  -1   31.20   10.10
   3  10   1   34.10    8.20
  -3  10  -1   27.60    5.00
   3  10   1   21.10    3.30
   4 -10   1   24.90    6.60
   4  10   1   17.70    3.60
   5 -10   1   20.30    5.90
  -5  10  -1   14.70    4.20
   5  10   1   16.40    4.20
   6 -10   1    6.40    4.20
  -6  10  -1    9.00    3.50
  -6  10  -1    1.30    4.20
   6  10   1    5.00    2.80
  -7 -10  -1    6.70    2.60
   7 -10   1    1.50    3.70
   7  10   1    3.90    2.80
  -7  10  -1    0.80    2.10
   7 -11  -1   -2.60    6.00
   7 -11  -1    2.50    2.60
  -7  11   1    9.50    3.30
   7  11  -1   -0.30    2.90
   6 -11  -1   54.09    7.20
   6 -11  -1   58.29    6.20
   6  11  -1   52.19    6.80
   6  11  -1   49.99    5.10
  -6  11   1   30.90   10.10
   5 -11  -1   27.30    5.70
   5 -11  -1   17.20    3.90
   5 -11  -1   33.10    5.70
   5  11  -1   27.70    5.10
   5  11  -1   24.80    6.20
  -5  11   1   29.70    6.00
   4 -11  -1   50.69    5.70
   4 -11  -1   45.90    5.50
   4 -11  -1   49.00    7.00
   4  11  -1   51.49    4.80
   4  11  -1   54.39    6.30
   3 -11  -1  217.48   12.20
   3 -11  -1  204.48   11.60
   3 -11  -1  207.98   12.00
   3  11  -1  223.28   11.30
   3  11  -1  247.68   17.00
   3  11  -1  195.98   12.00
   2  11  -1  183.38    9.60
   2  11  -1  185.48   11.50
  -2  11   1  170.38   10.60
   1  11  -1 1139.79   53.19
  -1  11   1 1120.19   52.79
   1  11  -1 1090.19   52.39
   0  11  -1  945.71   45.10
   0  11   1  943.11   44.90
  -1  11  -1 1228.78   58.39
   2  11   1   -4.30    3.20
   2  11   1    4.20    2.70
  -2  11  -1    6.00    4.10
   3 -11   1  316.77   16.90
   3 -11   1  327.37   16.90
  -3  11  -1  339.47   16.70
   3  11   1  343.87   16.60
   4 -11   1   30.60    6.50
  -4  11  -1   36.20    5.50
   4  11   1   37.50    4.60
   5 -11   1   87.29    7.10
   5  11   1   74.39    6.50
  -5  11  -1   75.19    7.30
   6 -11   1   25.10    4.60
   6  11   1   20.30    4.20
  -6  11  -1   20.10    4.80
  -6  11  -1   24.70    6.50
  -7 -11  -1   20.60    3.70
   7 -11   1   12.20    4.00
   7  11   1   17.30    4.60
  -7  11  -1   19.70    3.50
   7 -12  -1   11.00    3.70
   7  12  -1   11.00    3.30
  -7  12   1    7.10    2.20
   6 -12  -1   17.20    4.10
   6  12  -1   17.40    4.00
  -6  12   1   14.20    5.40
   5 -12  -1  192.58   10.70
   5 -12  -1  199.38   11.20
   5 -12  -1  195.08   11.20
   5  12  -1  193.28   11.30
   5  12  -1  171.78   10.50
  -5  12   1  182.68   10.90
   4 -12  -1   21.60    4.70
   4 -12  -1   17.80    4.30
   4 -12  -1   16.60    5.30
   4  12  -1   18.10    4.30
   4  12  -1   18.80    5.80
   3 -12  -1  661.43   31.70
   3 -12  -1  643.84   32.00
   3 -12  -1  660.83   31.90
   3  12  -1  629.04   31.70
   3  12  -1  708.53   31.70
   2 -12  -1   65.99    5.90
   2 -12  -1   60.49    7.10
   2 -12  -1   58.29    6.70
   2  12  -1   62.19    6.70
   2  12  -1   68.59    6.20
  -2  12   1   64.29    7.60
   1  12  -1  205.48   12.70
   1  12  -1  228.88   11.50
  -1  12   1  216.78   12.40
   0  12   1   22.00    5.50
   0  12  -1   26.90    5.60
   1  12   1   34.50    6.20
  -1  12  -1   27.70    6.70
  -2 -12  -1    9.20    3.00
   2  12   1    2.20    3.10
   3 -12   1   50.19    5.80
   3  12   1   45.80    4.80
  -3  12  -1   47.60    5.20
   4 -12   1   19.80    6.20
   4  12   1   26.10    4.60
  -4  12  -1   21.70    5.20
   5 -12   1  150.78    9.50
  -5  12  -1  150.68    9.40
   5  12   1  141.39    8.80
   6 -12   1    4.90    8.70
  -6  12  -1    3.70    3.90
  -6  12  -1    3.40    3.70
   6  12   1    5.30    2.90
  -7 -12  -1   78.09    5.20
   7 -12   1   79.89    7.20
   7  12   1   78.79    6.00
  -7  12  -1   79.59    5.20
   7 -13  -1    2.80    2.30
  -7 -13   1    3.10    2.10
   7  13  -1    2.00    2.90
  -7  13   1    1.80    2.30
   6 -13  -1    2.10    4.90
   6 -13  -1    5.20    3.30
   6  13  -1    4.70    3.90
   6  13  -1    4.40    2.80
  -6  13   1    0.70    3.70
   5 -13  -1   30.90    5.70
   5 -13  -1   22.90    6.30
   5  13  -1   47.80    6.90
  -5  13   1   40.10    5.60
   5  13  -1   35.50    4.60
   4 -13  -1   85.49    7.20
   4 -13  -1   82.69    6.60
   4 -13  -1   85.39    8.10
   4  13  -1   83.59    7.60
   4  13  -1   91.69    6.50
   3 -13  -1   14.80    5.10
   3 -13  -1    4.50    4.40
   3 -13  -1    7.70    3.90
   3  13  -1    5.90    3.70
   3  13  -1    6.00    3.20
   2 -13  -1   34.20    6.00
   2 -13  -1   32.70    6.20
   2 -13  -1   19.60    6.40
   2 -13  -1   34.90    4.90
   2  13  -1   33.60    4.40
   2  13  -1   25.00    4.10
   1 -13  -1   10.10    4.00
  -1 -13   1    6.30    3.30
   1 -13  -1    9.30    3.10
   1 -13  -1    6.20    3.10
   1  13  -1   14.70    4.60
   0 -13  -1    0.60    2.80
   1 -13   1   14.30    5.00
  -1 -13  -1   16.70    3.30
  -2 -13  -1   14.00    2.90
   2 -13   1   18.90    5.00
   2  13   1   16.10    5.00
   3 -13   1  190.28   11.10
  -3 -13  -1  187.48   10.70
   3  13   1  209.88   11.00
  -3  13  -1  201.68   10.90
   4 -13   1    1.40    4.10
   4  13   1    2.40    3.30
  -4  13  -1    7.10    3.20
   5 -13   1   98.19    7.80
  -5  13  -1  108.29    7.70
   5  13   1   95.79    6.80
  -6 -13  -1   24.30    4.10
   6 -13   1   30.50    6.50
  -6  13  -1   20.60    4.40
   6  13   1   21.40    4.80
  -6  13  -1   23.90    5.10
  -7 -13  -1   39.80    4.00
   7 -13   1   37.70    7.00
  -7  13  -1   41.80    5.50
   7  13   1   35.70    5.00
  -7 -14   1   46.50    3.70
   7 -14  -1   43.40    4.20
  -7  14   1   44.20    3.80
   7  14  -1   42.40    4.90
   6 -14  -1    2.30    3.00
   6 -14  -1   -2.40    3.40
  -6  14   1   -0.30    3.20
   6  14  -1    0.10    4.00
   6  14  -1   -1.70    2.90
   5 -14  -1  189.68   10.70
   5 -14  -1  186.98   11.00
   5  14  -1  183.08   11.00
  -5  14   1  173.78   10.20
   5  14  -1  170.08   10.20
   4 -14  -1  156.48    9.80
   4 -14  -1  147.69   10.40
   4 -14  -1  152.68    9.40
   4  14  -1  164.48   10.20
   4  14  -1  171.58    9.60
   3 -14  -1  134.19    9.80
   3 -14  -1  150.08    9.20
   3  14  -1  158.28    8.90
   3  14  -1  137.99    9.30
   2 -14  -1   41.70    6.40
   2 -14  -1   37.30    6.10
   2 -14  -1   42.40    6.30
  -2 -14   1   43.90    5.20
   2  14  -1   38.10    5.10
   2  14  -1   50.79    5.80
   1 -14  -1    1.10    3.00
   1 -14  -1   -3.30    3.30
   1 -14  -1    6.60    3.10
  -1 -14   1    0.60    3.00
   1  14  -1    2.90    4.00
   0 -14  -1  227.98   12.30
   0 -14  -1  234.68   12.50
   0 -14  -1  219.48   11.70
   0 -14   1  214.68   12.10
   1 -14   1   61.99    7.90
   1 -14   1   63.89    6.00
  -1 -14  -1   71.89    5.60
  -1 -14  -1   41.50   10.80
   2 -14   1  435.96   21.20
  -2 -14  -1  438.76   20.90
   2 -14   1  420.86   22.90
   2  14   1  417.06   21.40
   3 -14   1    7.40    3.80
  -3 -14  -1   14.90    4.70
  -3  14  -1    5.70    3.30
   3  14   1    3.20    3.40
   4 -14   1   14.80    3.90
  -4 -14  -1   14.50    4.70
   4  14   1   13.70    4.90
  -4  14  -1   18.00    5.10
  -5 -14  -1   16.40    4.80
   5 -14   1   17.30    5.40
  -5  14  -1   18.40    5.20
   5  14   1   16.10    4.50
   6 -14   1  112.79    8.00
  -6 -14  -1  106.79    6.40
   6  14   1   98.79    7.10
  -6  14  -1   98.09    6.90
  -6  14  -1   99.49    6.40
  -7 -14  -1   14.40    3.40
   7 -14   1   23.60    5.80
   7  14   1   17.40    4.90
  -7  14  -1   17.90    3.00
   7 -15  -1    2.20    2.30
  -7 -15   1    0.80    2.90
  -7  15   1    0.90    2.30
   6 -15  -1    0.80    3.60
  -6 -15   1    7.40    2.40
   6 -15  -1    2.90    2.80
  -6  15   1    5.10    2.80
   6  15  -1    3.20    2.90
   5 -15  -1   -2.10    3.70
   5 -15  -1    0.20    3.10
   5  15  -1    0.30    2.80
   5  15  -1   -2.10    3.80
  -5  15   1   -4.90    2.80
   4 -15  -1  143.89    9.00
   4 -15  -1  130.29    9.50
   4 -15  -1  128.09    8.50
   4  15  -1  126.09    8.40
   4  15  -1  149.69    9.10
   3 -15  -1  359.56   19.00
   3 -15  -1  378.16   19.10
   3 -15  -1  374.76   19.10
   3  15  -1  399.16   19.20
   3  15  -1  365.66   19.00
  -2 -15   1  278.47   14.40
   2 -15  -1  278.07   15.10
   2 -15  -1  283.77   15.00
   2 -15  -1  280.97   15.00
   2  15  -1  300.17   15.00
   1 -15  -1  177.48    9.70
   1 -15  -1  162.98   10.10
  -1 -15   1  169.98    9.70
   1 -15  -1  163.88    9.90
   1  15  -1  175.28   10.60
   0 -15  -1   88.89    6.10
   0 -15  -1   77.09    6.90
   0 -15   1   73.49    6.90
   0 -15  -1   75.09    6.70
   1 -15   1   52.79    7.40
  -1 -15  -1   47.50    6.60
  -1 -15  -1   47.70    7.60
   1 -15   1   35.80    5.50
  -1 -15  -1   38.30    5.00
  -2 -15  -1   12.70    3.10
   2 -15   1   11.30    3.30
  -2  15  -1   13.40    3.40
   3 -15   1  264.37   14.20
  -3 -15  -1  263.47   13.70
  -3  15  -1  262.97   13.80
   3  15   1  268.67   14.40
   4 -15   1   -5.10    3.50
  -4 -15  -1    2.00    2.80
   4  15   1    1.00    3.70
  -4  15  -1    0.10    3.10
   5 -15   1   26.10    5.20
  -5 -15  -1   24.80    4.70
   5  15   1   20.20    5.00
  -5  15  -1   31.60    5.10
  -6 -15  -1   -4.00    2.00
   6 -15   1    0.20    3.40
  -6  15  -1   -1.50    2.60
   6  15   1    2.30    3.30
  -6  15  -1    2.10    2.00
  -7 -15  -1   50.89    4.40
   7 -15   1   56.79    9.50
  -7  15  -1   48.20    3.60
  -6 -16   1    4.00    2.10
   6 -16  -1    2.10    2.80
   6  16  -1    6.10    3.30
  -6  16   1    4.80    2.70
   5 -16  -1   38.60    6.10
   5 -16  -1   40.80    5.90
  -5 -16   1   40.40    5.10
   5  16  -1   30.90    5.00
  -5  16   1   41.10    7.90
   4 -16  -1   51.49    5.50
   4 -16  -1   48.10    5.70
   4 -16  -1   37.00    6.50
  -4 -16   1   38.60    6.70
   4  16  -1   47.00    5.50
  -4  16   1   39.60    7.70
   3 -16  -1   73.09    7.00
   3 -16  -1   72.79    6.90
   3 -16  -1   76.69    6.90
  -3 -16   1   72.59    5.90
   3  16  -1   66.29    6.60
   2 -16  -1  242.68   13.40
   2 -16  -1  245.58   13.90
   2 -16  -1  239.28   13.40
  -2 -16   1  242.98   13.10
   2  16  -1  286.37   14.20
   1 -16  -1  418.06   20.90
   1 -16  -1  431.46   20.80
  -1 -16   1  414.16   20.60
   0 -16  -1   57.69    6.30
   0 -16  -1   60.69    5.40
   0 -16   1   56.89    6.20
   0  16  -1   52.89    7.00
  -1 -16  -1  523.95   25.40
  -1 -16  -1  510.15   25.80
   1 -16   1  525.75   26.00
  -1  16  -1  552.54   25.70
  -2 -16  -1    3.70    2.70
   2 -16   1   -0.20    5.40
   2 -16   1    4.80    3.20
  -2  16  -1   10.10    3.30
  -3 -16  -1   53.39    6.10
   3 -16   1   66.69    6.10
   3  16   1   62.49    7.20
  -3  16  -1   50.09    5.60
   4 -16   1   47.80    6.70
  -4 -16  -1   47.20    5.30
  -4  16  -1   48.60    5.40
   4  16   1   39.70    6.10
   5 -16   1  163.88   11.70
  -5 -16  -1  156.18    9.50
   5  16   1  126.79    9.00
  -5  16  -1  154.48    8.60
  -5  16  -1  129.39   10.20
  -6 -16  -1    1.10    2.10
   6 -16   1   -1.30    3.10
  -6  16  -1   -0.80    2.10
   6  16   1    5.80    3.70
  -6  16  -1   -1.20    2.30
  -6 -17   1   30.80    4.50
   6 -17  -1   35.30    4.00
   6  17  -1   18.60    5.80
  -6  17   1   23.40    4.30
  -5 -17   1   38.10    4.10
   5 -17  -1   26.30    6.00
   5 -17  -1   42.20    5.10
  -5  17   1   33.90    4.60
   5  17  -1   34.50    5.10
  -4 -17   1  115.99    6.80
   4 -17  -1  108.79    7.20
   4 -17  -1  106.49    7.70
   4 -17  -1   81.79    7.90
   4  17  -1   84.99    7.30
  -4  17   1  105.09    6.90
   3 -17  -1  838.12   39.10
  -3 -17   1  835.52   38.90
   3 -17  -1  820.42   38.90
   3 -17  -1  811.82   38.90
   3  17  -1  769.92   39.60
   2 -17  -1  351.26   17.90
   2 -17  -1  349.37   17.90
  -2 -17   1  341.27   17.50
   2 -17  -1  341.77   18.40
   2  17  -1  376.36   18.80
  -1 -17   1  826.02   39.70
   1 -17  -1  844.52   39.90
   1 -17  -1  841.52   39.70
   0 -17  -1  343.87   17.90
   0 -17  -1  350.06   17.50
   0 -17   1  367.26   17.90
   0 -17   1  337.07   19.80
   0  17  -1  356.96   18.00
  -1 -17  -1  645.84   32.00
   1 -17   1  650.73   31.90
  -1 -17  -1  694.43   31.80
  -1  17  -1  669.53   31.90
  -2 -17  -1   18.00    4.50
   2 -17   1   13.80    5.60
  -2 -17  -1    8.50    4.70
   2 -17   1   10.20    3.00
  -2  17  -1   18.80    3.60
   3 -17   1  926.81   44.00
  -3 -17  -1  930.91   43.30
  -3  17  -1  883.71   43.40
   4 -17   1    5.00    3.60
  -4 -17  -1    4.20    2.60
   4  17   1    5.30    4.30
  -4  17  -1    3.20    2.90
   5 -17   1  212.88   11.30
  -5 -17  -1  210.48   10.80
  -5  17  -1  218.48   11.50
   5  17   1  185.28   12.00
  -5  17  -1  214.48   11.00
  -6 -17  -1   28.50    3.60
   6 -17   1   22.30    4.60
  -6  17  -1   23.80    3.90
   6  17   1   20.70    6.80
  -6  17  -1   29.60    3.70
  -6 -18   1    3.30    1.70
   6 -18  -1    3.90    2.40
  -6  18   1    7.80    2.70
   5 -18  -1   82.59    5.90
   5 -18  -1   68.19    7.70
  -5 -18   1   81.49    5.20
   5  18  -1   71.19    7.40
  -5  18   1   81.19    5.60
  -4 -18   1   48.90    5.00
   4 -18  -1   34.30    7.80
   4 -18  -1   47.40    5.80
  -4  18   1   46.50    4.90
   4  18  -1   39.10    6.60
   3 -18  -1   21.60    4.30
   3 -18  -1   19.30    6.10
  -3 -18   1   22.90    4.70
   3 -18  -1   25.50    5.80
   3  18  -1   26.40    6.50
   2 -18  -1   26.40    6.90
  -2 -18   1   20.30    5.30
   2 -18  -1   23.80    7.00
   2 -18  -1   20.20    5.60
   1 -18  -1  155.88    9.20
   1 -18  -1  158.48    9.70
  -1 -18   1  161.08    9.30
   0 -18  -1   26.00    4.80
   0 -18   1   25.10    5.80
   0 -18   1   30.60    5.40
   0 -18  -1   19.10    5.60
   0  18  -1   22.00    4.30
  -1 -18  -1   86.59    7.50
   1 -18   1   87.39    7.00
  -1 -18  -1   85.99    6.50
   1 -18   1   75.69    7.90
  -1  18  -1   95.99    6.90
  -2 -18  -1    6.70    2.90
  -2 -18  -1   10.70    4.70
   2 -18   1    7.40    3.30
   2 -18   1   29.20    8.50
  -2  18  -1    9.00    3.30
  -3 -18  -1   69.29    5.80
   3 -18   1   73.49    6.50
  -3  18  -1   74.09    6.30
   4 -18   1    7.00    3.70
  -4 -18  -1    4.10    2.70
  -4  18  -1    3.30    3.10
  -4  18  -1   11.00    4.00
   5 -18   1   45.00    4.80
  -5 -18  -1   50.09    5.30
   5  18   1   45.80    8.20
  -5  18  -1   40.80    4.70
  -5  18  -1   40.20    5.70
  -6 -18  -1    0.50    2.00
   6 -18   1    2.10    2.50
  -6  18  -1    0.30    2.20
  -6  18  -1   -0.80    2.30
  -5 -19   1    0.00    2.20
   5 -19  -1    1.00    2.60
  -5  19   1   -1.20    2.40
   5  19  -1    2.20    4.90
  -4 -19   1    2.30    2.40
   4 -19  -1    8.10    3.10
   4 -19  -1    1.00    2.90
   4  19  -1   -0.20    4.70
  -4  19   1   -0.10    2.50
   3 -19  -1    9.50    3.50
  -3 -19   1   12.90    3.00
   3 -19  -1   19.50    5.20
   2 -19  -1    3.40    3.20
   2 -19  -1   18.50    5.70
  -2 -19   1    6.00    2.90
  -1 -19   1   12.20    3.10
   1 -19  -1   22.00    5.30
  -1 -19   1   16.50    5.50
   1 -19  -1   15.60    4.90
   0 -19  -1   24.40    5.90
   0 -19  -1   21.90    5.50
   0 -19   1   20.30    5.70
   0 -19   1   23.70    5.00
   0  19  -1   16.20    4.40
  -1 -19  -1   22.80    4.60
   1 -19   1   16.10    3.80
   1 -19   1   17.60    4.30
  -1 -19  -1   16.20    4.00
  -1  19  -1   22.00    5.30
   2 -19   1   25.30    5.90
  -2 -19  -1   22.20    5.40
   2 -19   1   26.00    5.60
  -2 -19  -1   27.70    7.00
  -2  19  -1   26.30    5.20
   3 -19   1    9.10    3.40
  -3 -19  -1    2.30    2.60
  -3  19  -1   14.30    4.70
   4 -19   1    5.20    2.60
  -4 -19  -1    4.70    2.30
  -4  19  -1    4.90    2.60
  -5 -19  -1    2.60    3.00
   5 -19   1    5.30    2.60
  -5  19  -1    0.40    2.20
  -5  19  -1    6.70    6.30
   5 -20  -1   39.10    4.60
  -5 -20   1   47.30    4.90
  -5  20   1   39.00    4.00
  -5  20   1   32.90    4.80
  -4 -20   1    4.70    2.90
  -4 -20   1    5.40    2.40
   4 -20  -1    5.20    3.00
   4 -20  -1    5.30    2.70
  -4  20   1    5.60    2.70
   3 -20  -1  110.39    9.20
  -3 -20   1  115.19    8.20
   3 -20  -1  104.99    7.70
  -3  20   1  125.19    7.90
  -2 -20   1   26.30    4.90
  -2 -20   1   24.40    5.40
   2 -20  -1   28.20    5.50
   2 -20  -1   33.90    5.60
   1 -20  -1  107.99    7.40
  -1 -20   1  107.29    7.40
   1 -20  -1  104.19    7.50
  -1 -20   1   99.69    7.60
   0 -20   1   36.00    6.30
   0 -20   1   31.80    5.50
   0 -20  -1   47.60    6.10
   0 -20  -1   46.90    6.20
   0  20  -1   34.00    7.10
  -1 -20  -1  385.66   20.20
  -1 -20  -1  393.26   19.90
   1 -20   1  444.16   21.00
   1 -20   1  401.66   20.60
  -1  20  -1  398.96   20.20
  -2 -20  -1    1.60    2.50
  -2 -20  -1   10.20    5.10
   2 -20   1   11.30    6.50
   2 -20   1    0.20    3.20
  -2  20  -1    1.50    3.20
   3 -20   1   39.70    6.70
  -3 -20  -1   37.70    7.00
  -4 -20  -1    2.10    2.60
   4 -20   1    3.70    2.30
  -4  20  -1    4.20    2.50
  -5 -20  -1   30.60    3.80
   5 -20   1   36.30    4.30
  -5  20  -1   36.40    3.60
  -5 -21   1    7.00    2.40
   5 -21  -1    6.80    2.60
  -5  21   1   12.70    3.10
   4 -21  -1   28.00    5.10
   4 -21  -1   26.40    4.00
  -4 -21   1   26.10    5.00
  -4 -21   1   22.50    4.30
  -4  21   1   25.10    4.80
  -3 -21   1   44.40    5.10
   3 -21  -1   40.90    4.60
  -3 -21   1   44.10    4.80
   3 -21  -1   43.80    5.60
  -3  21   1   48.80    4.70
   2 -21  -1   67.69    8.40
  -2 -21   1   77.09    6.80
  -2 -21   1   65.39    6.90
  -2  21   1   79.49    6.60
   1 -21  -1   44.10    5.80
  -1 -21   1   47.10    5.60
   1 -21  -1   40.10    5.40
  -1 -21   1   42.60    5.60
   0 -21   1    3.60    3.40
   0 -21  -1    4.00    2.70
   0 -21   1    2.40    3.70
   0 -21  -1    1.20    3.50
   0  21  -1   12.10    5.40
  -1 -21  -1   92.59    6.70
  -1 -21  -1   79.39    8.00
   1 -21   1   79.99    8.30
   1 -21   1   86.79    6.70
  -1  21  -1   86.69    7.10
  -2 -21  -1    7.60    3.10
  -2 -21  -1    8.30    5.50
   2 -21   1    4.90    3.20
  -2  21  -1   10.60    4.70
   3 -21   1   81.19    6.50
  -3 -21  -1   82.39    5.60
  -3  21  -1   94.39    6.10
   4 -21   1    6.00    2.60
  -4 -21  -1    5.70    1.80
  -4  21  -1   12.90    3.60
  -5 -21  -1    4.10    1.70
   5 -21   1   -0.10    2.60
  -5  21  -1    2.20    1.80
  -4 -22   1   22.00    3.20
   4 -22  -1   16.70    3.60
  -4  22   1   17.20    4.90
  -3 -22   1   12.80    4.40
  -3 -22   1    6.40    2.40
   3 -22  -1    5.90    2.80
   3 -22  -1    3.90    2.60
  -3  22   1    5.90    2.40
  -2 -22   1    6.70    2.60
   2 -22  -1    2.40    2.70
   2 -22  -1    8.00    3.10
  -2 -22   1    8.80    2.90
  -2  22   1    6.70    2.60
  -1 -22   1   20.30    4.50
   1 -22  -1   22.80    4.60
   1 -22  -1   21.10    4.70
  -1 -22   1   20.60    4.60
  -1  22   1   16.30    4.80
   0 -22   1    0.40    3.80
   0 -22  -1    2.00    3.10
   0 -22   1    3.80    3.10
   0  22   1    3.50    3.50
   1 -22   1    0.80    2.70
  -1 -22  -1    3.60    2.60
   1 -22   1   -3.10    4.20
  -1 -22  -1    5.90    3.40
  -1  22  -1   -2.00    3.30
   2 -22   1    3.20    2.70
  -2 -22  -1    5.50    2.20
  -2  22  -1    5.40    2.80
  -3 -22  -1    5.10    2.00
   3 -22   1    3.10    2.50
  -3  22  -1    2.00    2.40
   4 -22   1   49.70    5.00
  -4 -22  -1   50.39    4.00
  -4  22  -1   60.39    5.30
   4 -23  -1    7.50    2.30
  -4 -23   1    2.90    2.00
  -4  23   1    6.10    2.00
  -3 -23   1   12.70    4.70
  -3 -23   1    8.90    2.60
   3 -23  -1   15.40    3.60
  -3  23   1   19.30    5.60
   2 -23  -1    0.70    2.80
  -2 -23   1   -0.90    2.50
   2 -23  -1   -0.80    2.60
  -2 -23   1   -4.50    2.50
  -2  23   1    3.90    2.40
   1 -23  -1   44.20    4.90
  -1 -23   1   49.20    5.00
   1 -23  -1   42.40    5.00
  -1 -23   1   51.69    4.90
  -1  23   1   46.60    4.80
   0 -23  -1    7.80    2.70
   0 -23  -1    6.70    3.20
   0 -23   1   15.30    4.00
   0 -23   1   10.40    3.50
   0  23   1    8.30    4.00
   1 -23   1   26.60    7.10
   1 -23   1   34.70    4.20
  -1 -23  -1   26.40    5.30
  -1 -23  -1   30.80    3.90
   2 -23   1    1.40    2.50
  -2 -23  -1    6.70    2.40
  -2  23  -1   -0.80    2.40
  -3 -23  -1   84.99    5.40
  -3  23  -1   88.49    5.80
   4 -23   1    0.50    1.90
  -4 -23  -1    0.90    1.90
  -4  23  -1   -0.70    1.80
   3 -24  -1   38.60    3.80
  -3 -24   1   28.80    3.80
  -3  24   1   27.60    4.10
  -2 -24   1    4.90    2.50
   2 -24  -1    4.30    2.50
  -2 -24   1    5.00    2.50
   2 -24  -1    5.60    2.70
  -2  24   1    3.80    2.30
  -1 -24   1    1.00    2.60
   1 -24  -1    5.30    2.90
  -1 -24   1    6.90    2.40
   1 -24  -1    2.40    2.40
  -1  24   1    3.40    3.00
   0 -24  -1   14.90    4.50
   0 -24   1    1.00    3.40
   0 -24  -1    5.00    2.50
  -1 -24  -1   16.70    4.60
   1 -24   1   11.90    3.70
  -1  24  -1   17.50    5.00
  -2 -24  -1    0.30    1.80
   2 -24   1    1.20    2.20
  -2  24  -1    2.00    2.40
  -3 -24  -1   49.30    3.90
   3 -24   1   52.59    4.30
  -3  24  -1   45.80    3.90
  -2 -25   1   21.60    4.20
   2 -25  -1   34.40    4.00
  -2 -25   1   28.90    4.20
   2 -25  -1   21.90    4.70
  -2  25   1   25.80    3.80
  -1 -25   1   69.49    6.60
   1 -25  -1   64.59    7.30
   1 -25  -1   69.79    5.30
  -1 -25   1   82.59    5.90
  -1  25   1   60.09    5.90
   0 -25   1   26.70    3.60
   0 -25  -1   20.60    5.20
   0 -25  -1   25.20    3.70
  -1 -25  -1   95.69    5.90
   1 -25   1  100.19    6.00
  -2 -25  -1    1.50    2.30
   2 -25   1   -0.90    2.80
   0 -26  -1   10.50    3.50
   0 -26   1   18.30    3.40
   8   0  -2    6.50    2.40
   8   0  -2    3.60    2.10
   7   0  -2    4.60    2.20
   7   0  -2    1.60    2.80
   6   0  -2    8.10    2.80
   6   0  -2   10.50    2.70
   6   0  -2   13.90    4.40
   5   0  -2   10.70    2.70
   5   0  -2   13.20    3.20
   5   0  -2    8.40    3.20
   4   0  -2   36.40    4.10
   3   0  -2   -3.00    2.30
  -2   0   2   11.60    1.80
  -2   0   2   10.40    1.60
  -1   0   2   14.10    1.80
   0   0   2 4322.87  200.28
   1   0   2   28.70    2.80
   2   0   2  382.96   18.90
   2   0   2  405.96   19.10
   3   0   2    4.80    1.80
   3   0   2    6.70    2.00
   3   0   2    4.20    1.50
  -4   0  -2  557.74   29.10
   4   0   2  642.94   28.70
   5   0   2   11.00    3.20
  -5   0  -2    5.80    3.00
   6   0   2 1416.66   67.19
  -6   0  -2 1443.06   67.19
   7   0   2    5.30    2.70
  -7   0  -2    8.70    2.70
  -8   0  -2  370.06   17.90
   8  -1  -2   43.70    4.20
   8  -1  -2   48.50    4.20
   8   1  -2   39.90    4.40
   8   1  -2   45.70    4.00
   7  -1  -2   37.90    4.60
   7  -1  -2   46.50    4.70
  -7   1   2   54.49    7.60
   7   1  -2   44.40    5.20
   7   1  -2   30.60    6.40
   7   1  -2   45.30    4.80
   6  -1  -2   40.10    4.60
   6  -1  -2   32.50    5.00
   6  -1  -2   57.19    7.80
   6   1  -2   39.50    4.70
   6   1  -2   33.10    5.00
   6   1  -2   39.50    6.40
   5  -1  -2   70.79    6.20
   5  -1  -2   69.49    5.90
   5  -1  -2   81.69    6.30
   5   1  -2   71.69    5.90
   5   1  -2   78.39    6.00
   5   1  -2   80.89    5.80
   4  -1  -2  498.85   22.70
   4   1  -2  442.96   22.80
   3   1  -2   30.00    3.40
  -2  -1   2 2448.46  112.29
  -2   1   2 2459.75  112.29
  -2   1   2 2356.26  112.29
  -1  -1   2 3270.07  149.99
  -1   1   2 3166.38  149.99
  -1   1   2 3270.57  149.99
   0  -1   2  749.13   35.10
   0   1   2  743.43   35.00
   1  -1   2 1242.98   56.89
   1   1   2 1189.88   56.79
   2  -1   2    8.50    2.10
   2  -1   2   10.70    2.60
   2   1   2   11.80    2.20
   2   1   2    9.10    2.80
   3  -1   2   38.00    3.30
   3   1   2   37.20    3.40
   3   1   2   36.40    3.40
   3   1   2   43.30    4.30
   4  -1   2  382.26   17.60
   4   1   2  362.76   17.40
  -4   1  -2  327.57   18.00
  -5  -1  -2   11.60    3.20
   5  -1   2   10.90    2.90
   5   1   2   10.20    3.30
  -5   1  -2   12.60    4.40
  -6  -1  -2  252.77   13.60
   6  -1   2  257.27   13.40
  -6   1  -2  248.78   13.40
   6   1   2  260.07   13.40
  -7  -1  -2   15.60    4.80
   7  -1   2   13.50    4.40
   7   1   2   15.00    4.10
  -7   1  -2   18.80    4.10
  -8  -1  -2  125.69    7.70
   8   1   2  100.49    8.60
  -8   1  -2  139.19    7.10
   8  -2  -2   26.90    3.60
   8  -2  -2   20.60    3.60
   8   2  -2   25.50    3.40
   8   2  -2   20.70    3.90
   7  -2  -2   92.69    5.80
   7  -2  -2   81.29    6.10
   7   2  -2   85.39    5.90
   7   2  -2   66.69    7.00
   7   2  -2   84.59    6.00
  -7   2   2   76.69    7.80
   6  -2  -2    3.30    2.80
   6  -2  -2    2.10    2.50
   6   2  -2    1.10    3.70
   6   2  -2    6.50    2.70
   6   2  -2   -0.20    2.30
   5  -2  -2   51.89    6.30
   5  -2  -2   61.09    5.30
   5  -2  -2   64.69    5.50
   5  -2  -2   48.20    6.20
   5   2  -2   49.90    5.20
   5   2  -2   48.20    5.00
   5   2  -2   50.19    5.10
   4  -2  -2    8.50    2.80
   4   2  -2   14.40    3.80
   3   2  -2   54.69    4.20
  -2  -2   2   16.70    1.80
  -2   2   2   22.10    2.20
  -2   2   2   19.90    1.80
  -1  -2   2  989.20   45.30
   1   2  -2  953.50   45.40
  -1   2   2  965.10   45.30
   0  -2   2 6308.07  288.77
   0   2  -2 6058.99  288.87
   0   2   2 6341.57  288.87
   1  -2   2  172.18    8.80
  -1   2  -2  169.88    8.80
   1   2   2  174.38    8.70
   2  -2   2  610.04   29.30
   2   2   2  611.14   28.90
   3  -2   2  584.14   29.90
   3  -2   2  649.04   30.10
   3  -2   2  636.84   30.10
   3   2   2  670.73   30.50
   3   2   2  633.84   30.10
   3   2   2  628.54   29.90
   4  -2   2   94.39    5.90
  -4   2  -2   92.39    7.00
   4   2   2   90.09    5.50
  -5  -2  -2  115.99    8.10
   5  -2   2  120.69    7.10
  -5   2  -2  109.39    7.70
   5   2   2  120.39    7.00
  -6  -2  -2  143.39    8.30
  -6   2  -2  138.89    8.40
   6   2   2  122.79    9.60
   7  -2   2    1.30    3.20
   7   2   2   11.60    4.00
  -7   2  -2    5.90    2.90
  -8  -2  -2   74.09    6.60
  -8   2  -2   77.19    5.20
   8   2   2   72.09    6.60
   8  -3  -2    3.70    2.00
   8  -3  -2    0.50    2.20
   8   3  -2    2.40    1.90
   8   3  -2    6.20    2.40
   7  -3  -2   30.50    4.50
   7  -3  -2   23.10    4.20
   7   3  -2   26.40    4.40
   7   3  -2   25.80    4.20
  -7   3   2   27.40    6.00
   7   3  -2   16.30    4.00
   6  -3  -2   13.90    2.80
   6  -3  -2   12.30    3.40
   6   3  -2   14.80    4.60
   6   3  -2   13.90    4.10
   6   3  -2   24.50    5.70
   5  -3  -2   57.99    6.10
   5  -3  -2   50.49    5.50
   5  -3  -2   57.59    5.50
   5   3  -2   58.39    5.10
   5   3  -2   56.09    5.20
   5   3  -2   55.19    5.60
   4  -3  -2   78.69    7.40
   4  -3  -2   74.99    6.80
   4   3  -2   98.09    7.60
   4   3  -2   82.09    6.30
   4   3  -2  101.29    8.10
   3   3  -2  307.77   15.10
  -2  -3   2 1474.65   69.79
   2   3  -2 1534.45   69.99
  -2   3   2 1494.85   69.79
  -1  -3   2  361.56   16.60
  -1   3   2  342.27   16.60
   1   3  -2  331.27   16.60
   0  -3  -2 2812.72  129.59
   0  -3   2 2905.81  129.59
   0   3  -2 2659.63  129.69
   0   3   2 2792.32  129.59
   1  -3   2   26.50    2.70
  -1  -3  -2   21.80    2.80
   1   3   2   29.70    2.50
  -1   3  -2   23.00    2.70
   2  -3   2   11.50    2.50
   2   3   2   10.60    2.20
   3  -3   2   36.90    3.90
   3  -3   2   35.90    3.90
   3   3   2   30.70    3.30
   3   3   2   28.10    3.60
   3   3   2   24.60    5.40
   4  -3   2  218.58   11.00
  -4   3  -2  203.48   11.50
   4   3   2  214.08   10.80
  -5  -3  -2   38.00    5.90
   5  -3   2   34.90    4.20
   5   3   2   34.90    3.90
  -5   3  -2   31.60    5.10
  -6  -3  -2  307.97   15.80
   6   3   2  310.57   15.80
  -6   3  -2  300.47   15.70
   7  -3   2   16.90    5.40
  -7  -3  -2   22.30    5.10
  -7   3  -2   25.60    4.80
   7   3   2   24.70    3.90
  -8   3  -2   49.80    4.30
   8   3   2   66.29    6.40
   8  -4  -2   11.90    3.70
   8  -4  -2   18.20    3.60
   8   4  -2    8.60    2.50
   8   4  -2    7.90    2.60
   7  -4  -2   24.00    4.60
   7  -4  -2   19.40    4.20
   7   4  -2   11.60    4.10
   7   4  -2   19.20    4.50
   7   4  -2   13.80    5.00
   6  -4  -2   14.50    4.60
   6  -4  -2   26.50    5.00
   6   4  -2   18.20    5.40
   6   4  -2   21.90    4.30
   6   4  -2   20.40    4.30
   5  -4  -2   26.60    5.50
   5  -4  -2   22.40    5.00
   5  -4  -2   22.20    4.40
   5   4  -2   28.20    4.10
   5   4  -2   28.20    4.80
   5   4  -2   26.20    4.80
   4  -4  -2   17.80    4.60
   4  -4  -2    9.40    4.60
   4  -4  -2   17.80    3.50
   4   4  -2   15.40    4.40
   4   4  -2   10.30    3.20
   4   4  -2   14.00    2.90
  -3  -4   2  256.97   12.80
   3   4  -2  261.77   12.80
   3   4  -2  257.97   12.90
  -2  -4   2   10.50    2.20
   2   4  -2   11.50    2.20
   2   4  -2   13.60    3.10
  -2   4   2    9.20    1.90
   1  -4  -2   39.00    3.10
  -1  -4   2   40.20    2.90
  -1   4   2   43.80    2.80
   1   4  -2   37.70    3.10
   0  -4  -2  476.05   22.10
   0  -4   2  431.46   22.20
   0   4  -2  470.85   22.10
   0   4   2  467.35   22.00
   1  -4   2    0.80    1.10
  -1  -4  -2    1.90    1.30
  -1   4  -2    1.20    1.20
   1   4   2    1.40    1.10
   2  -4   2  457.05   21.00
  -2   4  -2  436.76   21.20
   2   4   2  445.66   21.00
   2   4   2  409.06   20.80
   3   4   2    9.50    2.20
   3   4   2    8.20    2.10
   4  -4   2  513.85   23.90
  -4  -4  -2  441.56   25.50
   4   4   2  524.85   23.80
   5  -4   2  243.58   12.50
  -5  -4  -2  225.08   12.80
  -5   4  -2  238.48   12.80
   5   4   2  250.47   12.40
   6  -4   2  187.78   10.60
  -6  -4  -2  189.48   11.00
  -6   4  -2  197.58   10.60
   6   4   2  185.08   10.30
  -7  -4  -2   62.39    6.00
   7   4   2   52.19    5.00
  -7   4  -2   44.30    8.70
  -8   4  -2   57.59    4.50
   8   4   2   72.49    6.20
   8  -5  -2   17.70    3.80
   8   5  -2   22.10    4.30
  -8   5   2   24.50    5.60
   8   5  -2   34.50   10.90
   7  -5  -2   11.80    3.30
   7  -5  -2    9.30    2.80
   7   5  -2   11.60    3.50
   7   5  -2    8.90    4.10
   7   5  -2   13.60    4.20
   6  -5  -2  182.08   11.00
   6   5  -2  191.58   10.90
   6   5  -2  217.58   13.20
   6   5  -2  203.68   11.40
   5  -5  -2   15.40    5.20
   5  -5  -2   24.00    5.50
   5  -5  -2   16.80    4.60
   5   5  -2   18.40    4.20
   5   5  -2   18.90    4.80
   5   5  -2   18.30    4.10
   4  -5  -2  113.99    7.60
   4  -5  -2  115.39    8.30
   4  -5  -2  117.49    7.90
   4   5  -2  133.39    7.10
   4   5  -2  119.79    7.30
   4   5  -2  118.59    7.70
  -3  -5   2  293.27   14.90
   3   5  -2  302.97   14.90
   3   5  -2  299.37   14.70
  -2  -5   2  180.28    9.10
   2  -5  -2  187.78    9.20
  -2   5   2  182.38    9.00
   2   5  -2  166.68    9.20
   2   5  -2  176.88    9.30
   1  -5  -2  273.57   13.80
  -1  -5   2  290.37   13.80
  -1   5   2  286.27   13.70
   1   5  -2  275.97   13.90
   0  -5  -2 1064.39   49.50
   0  -5   2 1087.09   49.50
   0   5  -2 1043.60   49.60
   0   5   2 1028.00   49.40
   1  -5   2  195.78    9.80
  -1  -5  -2  183.48    9.80
   1   5   2  204.28   10.00
  -1   5  -2  185.38    9.90
  -2  -5  -2  141.99    8.30
   2  -5   2  151.48    8.00
   2   5   2  151.48    8.00
   2   5   2  151.48    7.80
  -2   5  -2  144.69    8.20
   3  -5   2   40.60    4.90
   3   5   2   33.10    3.10
   4  -5   2   11.70    3.70
   4   5   2    8.60    2.90
  -4   5  -2   20.60    6.60
   5  -5   2   12.90    4.30
  -5  -5  -2   13.50    3.80
  -5   5  -2   22.70    7.50
   5   5   2    9.80    2.60
   6  -5   2   75.39    6.80
  -6  -5  -2   82.49    7.60
   6   5   2   85.59    5.80
  -6   5  -2   85.89    6.80
   7   5   2   23.90    4.20
  -7   5  -2   29.10    4.70
  -8   5  -2   79.09    5.10
   8   5   2   80.09    6.30
   8  -6  -2   48.90    5.90
   8  -6  -2   48.50    4.10
   8   6  -2   51.49    7.90
   8   6  -2   35.70    4.90
  -8   6   2   49.70    5.30
   7  -6  -2   14.80    4.70
   7   6  -2   14.30    4.50
   7   6  -2   16.00    4.50
   7   6  -2    7.70    3.20
   6  -6  -2   47.60    5.40
   6  -6  -2   48.70    5.70
   6   6  -2   48.60    5.00
   6   6  -2   48.00    5.40
   6   6  -2   56.49    7.00
   5  -6  -2   47.80    5.80
   5  -6  -2   47.60    5.80
   5  -6  -2   42.00    5.70
   5   6  -2   46.10    5.40
   5   6  -2   45.90    5.20
   5   6  -2   45.90    5.00
   4  -6  -2  117.09    7.70
   4  -6  -2  120.79    7.80
   4  -6  -2  112.99    7.80
   4   6  -2  126.69    7.50
   4   6  -2  122.09    7.50
   4   6  -2  119.49    7.00
  -3  -6   2   82.49    6.80
   3   6  -2   96.39    6.30
   3   6  -2   98.19    5.70
   2  -6  -2  817.82   37.60
  -2  -6   2  790.32   37.60
   2   6  -2  767.52   37.40
  -2   6   2  809.72   37.40
   2   6  -2  792.82   37.70
   1  -6  -2  298.47   14.40
  -1  -6   2  290.57   14.20
   1   6  -2  284.67   14.40
  -1   6   2  286.27   14.20
   0  -6   2 2177.38  100.09
   0  -6  -2 2162.98  100.19
   0   6  -2 2157.08  100.39
   0   6   2 2102.99  100.09
  -1  -6  -2  935.11   44.80
   1  -6   2  990.20   44.70
   1   6   2  938.81   44.90
  -1   6  -2  929.81   44.80
   2  -6   2 1569.84   71.19
  -2  -6  -2 1452.05   71.39
  -2   6  -2 1543.85   71.49
   2   6   2 1579.24   71.29
   2   6   2 1431.46   70.79
  -2   6  -2 1548.84   71.39
   3  -6   2  253.77   13.80
   3   6   2  245.18   13.80
   3   6   2  278.97   13.00
  -4  -6  -2  122.39   10.00
   4  -6   2  138.69    8.10
   4   6   2  164.98    8.30
  -4   6  -2  128.99    9.30
   5  -6   2   21.00    4.60
   5  -6   2   18.30    7.00
  -5  -6  -2   18.80    6.50
   5   6   2   18.30    3.60
  -5   6  -2   27.50    4.90
  -5   6  -2   16.70    4.20
  -6  -6  -2   13.30    4.50
  -6   6  -2    7.40    4.10
   6   6   2    3.30    2.10
  -7   6  -2    7.90    2.60
   7   6   2    6.60    3.40
  -8   6  -2    8.40    2.80
   8   6   2   17.10    4.50
   8  -7  -2    4.90    2.30
   8  -7  -2    6.50    2.10
  -8   7   2    7.50    4.00
   7  -7  -2   20.40    4.70
   7  -7  -2   16.30    3.10
   7   7  -2   24.20    4.30
   7   7  -2   22.10    4.10
   7   7  -2   23.40    4.60
   6  -7  -2    0.80    2.90
   6  -7  -2    1.30    2.70
   6   7  -2    4.20    2.80
   6   7  -2    4.70    3.10
   6   7  -2    0.20    3.10
   5  -7  -2  181.08   10.90
   5  -7  -2  170.68   11.50
   5  -7  -2  196.08   10.90
   5   7  -2  199.18   10.60
   5   7  -2  192.18   10.50
   5   7  -2  189.88   13.00
   4  -7  -2   55.29    5.60
   4  -7  -2   54.09    5.80
   4  -7  -2   53.09    5.60
   4   7  -2   60.59    4.70
   4   7  -2   65.29    5.30
   4   7  -2   55.79    5.50
  -3  -7   2   -3.50    3.40
   3   7  -2    0.10    5.50
   2  -7  -2  771.62   34.80
  -2  -7   2  698.33   34.80
   2   7  -2  742.23   35.30
  -2   7   2  716.53   34.50
   2   7  -2  721.63   34.40
   1  -7  -2   23.60    3.60
  -1  -7   2   28.40    3.30
   1   7  -2   18.50    3.50
  -1   7   2   23.20    3.00
   1   7  -2   23.60    3.20
   0  -7  -2  916.51   43.40
   0  -7   2  926.71   43.30
   0   7   2  928.21   43.40
   0   7  -2  899.81   43.40
  -1  -7  -2  456.15   23.10
   1  -7   2  482.65   22.90
  -1   7  -2  470.95   23.10
   1   7   2  487.55   23.00
   2  -7   2  523.05   24.70
  -2  -7  -2  485.95   24.90
   2   7   2  536.95   24.80
   2   7   2  485.65   24.10
  -2   7  -2  501.75   24.50
  -2   7  -2  516.15   24.80
   3  -7   2  141.79   10.50
   3   7   2  161.48    7.90
   3   7   2  133.79    9.30
  -3   7  -2  138.99    9.80
   4  -7   2  282.87   14.00
   4  -7   2  261.87   15.10
  -4  -7  -2  264.87   15.20
   4   7   2  299.57   13.80
  -4   7  -2  251.47   14.40
   5  -7   2   32.70    5.60
  -5  -7  -2   29.00    7.30
   5  -7   2   39.80    9.20
  -5   7  -2   34.80    5.20
   5   7   2   23.40    4.50
   6   7   2   20.30    3.90
  -6   7  -2   20.80    6.00
  -7   7  -2    7.20    2.30
   7   7   2    4.80    4.00
   8   7   2   -1.50    4.60
  -8   7  -2    0.60    1.60
   8  -8  -2    3.80    2.00
   8  -8  -2   -0.10    2.70
  -8   8   2    2.60    2.00
   7  -8  -2    6.50    2.60
   7  -8  -2    5.30    2.50
   7   8  -2    5.60    2.90
   7   8  -2    1.50    2.50
   6  -8  -2   31.00    4.80
   6  -8  -2   27.10    5.30
   6   8  -2   31.50    5.10
   6   8  -2   28.50    4.80
   6   8  -2   30.60    4.60
   5  -8  -2    1.40    3.20
   5  -8  -2    3.90    3.00
   5  -8  -2    8.30    3.30
   5   8  -2    3.60    3.00
   5   8  -2    1.60    2.60
   5   8  -2    3.30    3.20
   4  -8  -2   44.60    5.60
   4  -8  -2   50.89    5.40
   4  -8  -2   38.00    5.30
   4   8  -2   52.39    4.50
   4   8  -2   48.50    5.40
   4   8  -2   47.10    5.20
   3   8  -2   41.20    4.00
  -3   8   2   45.50    5.60
   3   8  -2   50.79    7.30
  -2  -8   2  708.53   36.70
   2  -8  -2  786.32   36.80
   2   8  -2  775.12   36.30
  -2   8   2  748.93   36.40
   2   8  -2  821.02   37.00
  -1  -8   2   16.30    3.60
   1  -8  -2   19.70    4.40
   1   8  -2   19.30    3.70
  -1   8   2   13.80    3.20
   1   8  -2   13.30    3.00
   0  -8  -2   57.29    5.60
   0  -8   2   65.59    4.80
   0   8   2   62.79    4.70
   0   8  -2   62.29    4.80
   1  -8   2  118.59    7.10
  -1  -8  -2  106.49    7.30
  -1   8  -2  114.59    7.00
   1   8   2  111.69    6.90
   2  -8   2 1827.42   83.19
  -2  -8  -2 1614.74   83.39
   2   8   2 1842.42   82.59
  -2   8  -2 1864.41   83.39
   2   8   2 1831.12   83.29
  -2   8  -2 1666.93   82.79
   3   8   2  179.78   12.10
  -3   8  -2  196.68   12.70
   3   8   2  199.88   10.60
  -3   8  -2  197.88   11.40
   4  -8   2  382.36   20.90
   4  -8   2  398.36   19.80
   4   8   2  420.76   19.60
  -4   8  -2  398.96   20.00
   5  -8   2   14.50    5.10
  -5   8  -2   15.10    4.00
   5   8   2   15.60    3.70
  -5   8  -2   16.40    3.80
   6  -8   2   76.89    9.40
  -6   8  -2   81.09    8.80
  -6   8  -2   75.99    6.20
   6   8   2   61.59    5.40
   7   8   2   15.10    4.00
  -7   8  -2   16.20    3.90
  -8   8  -2    9.90    2.80
   8  -9  -2    9.00    2.80
  -8   9   2    6.20    1.90
   7  -9  -2    2.50    2.40
   7  -9  -2    0.00    2.50
   7   9  -2    2.50    2.90
   7   9  -2    2.10    3.10
   6  -9  -2  301.57   15.60
   6  -9  -2  305.37   15.50
   6   9  -2  297.57   15.20
   6   9  -2  288.87   15.40
   5  -9  -2   22.10    6.20
   5  -9  -2   19.60    5.30
   5  -9  -2   31.60    5.10
   5   9  -2   22.80    5.10
   5   9  -2   25.20    4.70
   5   9  -2   26.80    4.70
   4  -9  -2  738.43   35.00
   4  -9  -2  689.93   34.90
   4  -9  -2  727.23   35.00
   4   9  -2  752.62   34.80
   4   9  -2  746.33   35.00
   4   9  -2  730.83   35.00
   3  -9  -2  115.99    8.60
   3  -9  -2  116.79    8.70
   3  -9  -2  128.59    8.30
   3  -9  -2  124.39    8.50
   3   9  -2  126.19    7.80
   3   9  -2  129.79    7.90
   3   9  -2  139.39    7.40
   3   9  -2  146.49   11.50
   2  -9  -2 1664.53   79.59
  -2  -9   2 1596.64   79.79
   2   9  -2 1772.32   79.69
   2   9  -2 1731.93   78.79
  -2   9   2 1679.73   78.99
   1  -9  -2 1818.92   81.79
  -1  -9   2 1613.34   81.49
   1   9  -2 1741.03   80.99
   1   9  -2 1726.73   81.59
  -1   9   2 1785.52   81.39
   0  -9   2 2415.36  114.59
   0  -9  -2 2431.36  114.89
   0   9  -2 2564.14  114.79
   0   9  -2 2414.66  114.19
  -1  -9  -2 1205.08   56.59
   1  -9   2 1175.08   55.19
  -1   9  -2 1020.00   54.59
   1   9   2 1233.48   55.09
  -1   9  -2 1195.48   55.29
   2   9   2  819.42   40.00
  -2   9  -2  852.81   40.50
   2   9   2  865.51   41.00
  -2   9  -2  872.01   41.20
   3  -9   2  188.48   12.90
   3   9   2  173.28    8.90
  -3   9  -2  159.08   12.90
   3   9   2  155.88   12.20
  -3   9  -2  163.68    9.70
   4  -9   2   48.60    7.90
  -4   9  -2   40.50    5.90
   4   9   2   40.00    4.20
   5  -9   2   22.60    5.10
   5   9   2   19.70    3.90
  -5   9  -2   19.20    4.10
  -5   9  -2   30.30    5.40
   6  -9   2    2.20    5.10
  -6   9  -2    6.70    3.10
   6   9   2    5.50    2.90
  -6   9  -2   17.80    4.50
   7   9   2    1.90    3.00
  -7   9  -2    2.20    2.20
   7 -10  -2    1.20    2.50
   7 -10  -2    5.00    2.80
   7  10  -2    2.90    3.00
   7  10  -2   -5.80    2.80
   6 -10  -2   17.00    5.20
   6 -10  -2   10.70    3.20
   6  10  -2   17.70    5.10
   6  10  -2    7.10    3.00
   5 -10  -2   11.90    5.00
   5 -10  -2    9.70    3.30
   5 -10  -2    5.10    3.00
   5  10  -2    8.30    3.20
   5  10  -2    9.30    2.80
   5  10  -2    7.90    3.30
   4 -10  -2  540.25   27.20
   4 -10  -2  559.24   27.20
   4 -10  -2  573.64   27.20
   4  10  -2  573.74   27.20
   4  10  -2  550.84   27.00
   3 -10  -2   12.60    3.10
   3 -10  -2   18.30    5.70
   3 -10  -2    5.90    3.40
   3 -10  -2   10.20    3.30
   3  10  -2   10.80    3.10
   3  10  -2    9.00    2.40
   3  10  -2  -14.90    9.40
   3  10  -2   15.30    4.70
   2  10  -2  847.52   43.40
  -2  10   2  893.71   42.60
   2  10  -2  940.01   42.20
   1  10  -2   38.30    4.10
  -1  10   2   45.50    5.00
   0  10  -2   52.89    4.80
   0  10   2   55.29    5.60
   0  10  -2   56.69    5.80
  -1  10  -2   70.89    6.40
  -1  10  -2   59.69    5.60
   1  10   2   64.19    6.20
  -2  10  -2   62.49    8.00
  -2  10  -2   53.29    6.60
   2  10   2   51.49    7.50
   2  10   2   54.89    4.70
   3 -10   2  326.37   17.10
  -3  10  -2  317.37   16.50
   3  10   2  331.37   16.10
   4 -10   2    9.50    4.90
   4  10   2   14.10    4.20
  -4  10  -2   16.50    5.50
   5 -10   2  108.49    9.20
  -5  10  -2  111.69    8.20
  -5  10  -2  122.79    8.10
   5  10   2  117.09    7.60
   6 -10   2    5.20    5.40
  -6 -10  -2    2.40    3.50
  -6  10  -2    0.70    2.80
  -6  10  -2    2.40    4.10
   6  10   2   -2.30    2.70
  -7  10  -2    2.30    2.20
   7  10   2    1.60    2.70
   7 -11  -2    1.60    2.40
   7 -11  -2    2.30    2.60
   7  11  -2    3.20    2.80
   7  11  -2    0.20    3.10
   6 -11  -2  198.38   11.10
   6 -11  -2  214.68   12.50
   6  11  -2  171.58   10.90
   6  11  -2  203.38   11.10
   5 -11  -2   19.80    5.90
   5 -11  -2    8.70    3.00
   5 -11  -2   12.80    3.60
   5  11  -2    7.00    4.00
   5  11  -2   21.40    5.40
   4 -11  -2   75.99    8.80
   4 -11  -2   64.19    7.10
   4 -11  -2   77.99    9.20
   4  11  -2   60.09    8.60
   4  11  -2   79.79    6.60
   4  11  -2   83.69    5.90
   3 -11  -2   33.60    6.20
   3 -11  -2   41.80    5.70
   3 -11  -2   42.40    5.30
   3 -11  -2   30.00    5.10
   3  11  -2   29.00    4.00
   3  11  -2   33.60    5.10
   2 -11  -2  216.58   12.50
   2 -11  -2  217.48   12.20
   2 -11  -2  236.98   12.00
   2 -11  -2  226.98   13.10
   2  11  -2  210.08   12.10
   2  11  -2  257.27   11.80
  -2  11   2  227.38   13.10
   2  11  -2  198.28   15.30
   1  11  -2    1.60    2.30
   1  11  -2    4.80    3.70
  -1  11   2    0.80    2.90
   0  11   2 1094.69   53.19
   0  11  -2 1071.89   53.39
   0  11  -2 1182.28   52.49
  -1  11  -2  333.77   16.50
   1  11   2  338.67   17.50
  -1  11  -2  301.37   17.60
  -2 -11  -2   49.40    5.80
   2 -11   2   63.49    7.00
  -2  11  -2   52.89    5.80
  -2  11  -2   68.69   10.30
   2  11   2   63.69    5.00
   3 -11   2   43.90    7.10
  -3 -11  -2   51.79    5.70
  -3  11  -2   53.69    5.70
   3  11   2   55.19    4.60
   4 -11   2   27.60    8.70
   4  11   2   19.90    4.00
  -4  11  -2   18.00    3.80
  -5 -11  -2    9.80    3.20
   5 -11   2    9.80    4.10
  -5  11  -2   12.00    3.60
  -5  11  -2   11.60    3.40
   5  11   2    4.30    3.00
  -6 -11  -2   95.89    6.70
   6 -11   2  112.19    9.50
   6  11   2   94.59    7.00
  -6  11  -2   87.69    8.70
  -6  11  -2  116.69    7.10
   7  11   2   -0.60    2.80
  -7  11  -2    2.10    2.20
   7 -12  -2    1.40    2.60
   7 -12  -2   -3.20    2.40
   7  12  -2    2.10    2.90
   7  12  -2    2.60    3.00
   6 -12  -2    5.40    3.50
   6  12  -2    1.60    4.80
   6  12  -2    4.10    3.00
   5 -12  -2   18.80    5.40
   5 -12  -2   24.00    5.10
   5 -12  -2   18.90    5.60
   5  12  -2   26.90    5.70
   5  12  -2   12.80    4.40
   4 -12  -2   10.10    3.40
   4 -12  -2    8.20    2.90
   4 -12  -2   12.30    3.80
   4  12  -2    8.70    3.00
   4  12  -2    8.90    3.40
   3 -12  -2   32.90    6.60
   3 -12  -2   45.10    5.50
   3 -12  -2   52.19    6.00
   3 -12  -2   43.00    5.40
   3  12  -2   44.20    5.70
   3  12  -2   44.40    4.60
   2 -12  -2  125.49    9.00
   2 -12  -2  129.49    7.90
   2 -12  -2  120.59    8.70
   2 -12  -2  137.49    8.30
   2  12  -2  122.49    8.40
  -2  12   2  127.29   11.90
   2  12  -2  139.69    7.70
   1 -12  -2    7.90    3.10
   1 -12  -2   14.90    3.70
   1  12  -2    9.60    3.00
  -1  12   2    7.10    4.40
   1  12  -2   15.60    5.20
   0 -12  -2  114.99    8.10
   0  12   2  114.49   10.70
   0  12  -2  121.19    7.40
  -1 -12  -2   33.00    5.30
  -1  12  -2   31.20    6.30
  -1  12  -2   17.20    6.00
  -2 -12  -2  784.32   36.80
   2 -12   2  793.12   37.20
  -2  12  -2  790.32   37.00
   2  12   2  743.53   37.00
   3 -12   2   14.10    4.20
  -3 -12  -2   16.20    4.90
  -3  12  -2   16.40    3.40
   3  12   2   10.60    3.10
  -4 -12  -2  356.36   17.80
   4 -12   2  365.66   18.70
   4  12   2  350.06   18.00
  -4  12  -2  351.56   18.00
  -5 -12  -2    4.10    3.10
   5 -12   2    7.00    4.10
  -5  12  -2    3.00    3.50
  -5  12  -2    6.60    3.60
   5  12   2   11.40    4.10
   6 -12   2   54.79    7.70
  -6 -12  -2   56.09    5.00
  -6  12  -2   62.29    5.00
  -6  12  -2   52.69    5.90
   6  12   2   50.19    5.10
   7  12   2   12.30    4.60
  -7  12  -2    2.60    2.10
   7 -13  -2   -0.80    2.70
   7 -13  -2    4.00    2.10
   7  13  -2    3.20    2.90
   6 -13  -2   28.40    5.50
   6 -13  -2   44.90    5.50
   6  13  -2   41.80    5.50
  -6  13   2   40.50    6.50
   6  13  -2   31.30    5.70
   5 -13  -2  109.59    7.40
   5 -13  -2  100.39    8.20
   5 -13  -2  105.19    7.60
  -5  13   2   95.09    7.50
   5  13  -2  107.49    7.80
   5  13  -2   96.69    7.00
   4 -13  -2   -2.70    3.10
   4 -13  -2    3.10    2.80
   4 -13  -2    4.50    3.50
   4  13  -2    4.90    3.60
   4  13  -2    8.50    3.40
   3 -13  -2   90.29    6.90
   3 -13  -2   88.79    7.20
   3 -13  -2   85.09    8.00
   3 -13  -2   91.59    6.40
   3  13  -2  105.79    7.40
   3  13  -2   86.79    7.10
   2 -13  -2  157.88    8.60
   2 -13  -2  150.08    9.60
   2 -13  -2  134.29    9.10
   2 -13  -2  139.09    9.10
   2  13  -2  158.28    8.50
   2  13  -2  136.49    9.10
   1 -13  -2    1.30    3.00
   1 -13  -2    0.40    3.30
   1 -13  -2    6.20    3.90
   1 -13  -2    5.60    4.30
  -1 -13   2    0.30    3.70
   1  13  -2   -1.60    2.80
   1  13  -2    2.80    3.10
   0 -13  -2  180.28    9.90
   0 -13  -2  183.18    9.90
   0  13  -2  170.08   10.00
  -1 -13  -2  103.89    8.50
  -1 -13  -2  112.29    7.40
   1 -13   2  118.39    7.80
  -1  13  -2  117.29    8.10
   2 -13   2  122.79    7.90
  -2 -13  -2  122.49    7.50
   2  13   2  110.09    9.10
  -2  13  -2  118.89    7.60
  -3 -13  -2   19.80    4.90
   3 -13   2   20.90    6.10
   3  13   2   25.80    5.20
  -3  13  -2   26.00    5.70
   4 -13   2   36.40    7.10
  -4 -13  -2   42.00    5.20
   4  13   2   44.20    5.60
  -4  13  -2   34.60    5.60
  -5 -13  -2   37.00    5.10
   5 -13   2   26.10    6.30
  -5  13  -2   23.70    5.50
   5  13   2   21.60    4.80
  -5  13  -2   33.30    5.90
  -6 -13  -2    4.50    2.40
   6 -13   2    2.50    4.00
  -6  13  -2    3.20    2.20
  -6  13  -2    8.60    3.20
   6  13   2    2.50    2.90
   7  13   2   13.40    4.90
  -7  13  -2   10.60    2.90
   7 -14  -2    1.30    2.00
  -7 -14   2    3.70    2.10
   7  14  -2    2.20    3.30
  -7  14   2    1.20    1.80
   6 -14  -2    3.30    2.70
   6 -14  -2   -0.50    3.10
  -6  14   2   -0.40    3.70
   6  14  -2   -3.40    3.00
   6  14  -2    2.90    2.70
   5 -14  -2   83.29    6.80
   5 -14  -2   84.59    6.30
   5 -14  -2   84.69    7.80
   5  14  -2   85.49    7.40
  -5  14   2   76.59    6.40
   5  14  -2   75.69    6.10
   4 -14  -2   -0.40    3.40
   4 -14  -2   -1.60    3.40
   4 -14  -2   -2.10    3.20
   4  14  -2   -0.90    3.70
   4  14  -2    1.70    3.60
   3 -14  -2  204.28   11.30
   3 -14  -2  186.78   11.70
   3 -14  -2  196.08   10.90
   3  14  -2  203.88   11.00
   3  14  -2  191.28   11.30
   2 -14  -2    1.20    3.50
   2 -14  -2   -3.50    3.10
   2 -14  -2    2.30    3.90
   2 -14  -2    3.40    2.80
   2  14  -2    0.10    2.90
   2  14  -2    5.40    3.20
   1 -14  -2   29.20    4.60
   1 -14  -2   24.80    5.50
  -1 -14   2   21.60    6.20
   1 -14  -2   27.60    5.90
   1  14  -2   28.90    4.70
   0 -14  -2  112.29    9.90
   0 -14  -2  131.69    7.90
   0 -14   2  140.99   10.20
   0 -14  -2  125.49    8.00
   0  14  -2  134.49    9.50
   0  14  -2  124.69    8.30
  -1 -14  -2   50.69    6.10
  -1 -14  -2   49.10    5.40
   1 -14   2   49.30    5.80
  -1  14  -2   62.79    6.10
   2 -14   2  320.67   16.40
  -2 -14  -2  317.57   16.20
  -2  14  -2  330.17   16.40
   3 -14   2   12.30    3.70
  -3 -14  -2   10.30    3.00
  -3  14  -2   13.30    3.20
   3  14   2    6.50    4.10
   4 -14   2   62.79    7.40
  -4 -14  -2   68.19    5.90
  -4  14  -2   67.29    6.20
  -5 -14  -2    1.90    2.80
   5 -14   2   10.90    3.80
  -5  14  -2    5.70    3.20
  -5  14  -2    3.70    3.20
   5  14   2    4.30    3.20
  -6 -14  -2   26.80    3.80
   6 -14   2   25.90    6.60
  -6  14  -2   17.00    3.70
  -6  14  -2   17.30    4.60
   6  14   2   18.20    5.00
  -7  14  -2    1.40    1.80
   7 -15  -2    1.40    1.80
  -7 -15   2    3.80    1.60
  -7  15   2    2.30    1.80
   6 -15  -2   20.50    4.50
  -6 -15   2   27.50    3.90
   6 -15  -2   16.10    4.70
  -6  15   2   27.70    5.00
   6  15  -2   25.70    6.70
   6  15  -2   19.60    4.80
   5 -15  -2   20.80    4.50
   5 -15  -2   28.70    6.10
   5 -15  -2   24.90    4.90
  -5  15   2   21.80    4.70
   5  15  -2   30.50    5.60
   5  15  -2   21.50    4.80
   4 -15  -2   24.00    5.10
   4 -15  -2   22.70    5.70
   4 -15  -2   20.00    6.40
   4  15  -2   26.30    4.30
   4  15  -2   15.50    3.90
   3 -15  -2    1.80    3.10
   3 -15  -2    5.60    3.30
   3 -15  -2    2.70    3.80
   3  15  -2    5.00    3.30
   3  15  -2    2.20    3.50
  -2 -15   2  152.08    9.20
   2 -15  -2  149.39    9.60
   2 -15  -2  136.59    9.70
   2 -15  -2  151.58    9.70
   2  15  -2  180.98    9.70
   1 -15  -2   18.00    6.40
   1 -15  -2   24.30    5.10
   1 -15  -2   20.50    4.70
   1 -15  -2   26.00    6.40
  -1 -15   2   26.40    5.90
   1  15  -2   29.00    6.00
   0 -15  -2   52.49    5.20
   0 -15  -2   47.10    7.30
   0 -15   2   41.60    7.90
   0 -15  -2   44.40    5.30
   0  15  -2   53.59    7.30
  -1 -15  -2   87.39    6.50
  -1 -15  -2   90.89    7.30
   1 -15   2   89.29    6.90
  -1  15  -2   86.99    7.00
   2 -15   2    2.60    3.10
  -2 -15  -2    7.10    2.90
  -2  15  -2    2.50    3.20
   3 -15   2  107.79    7.60
  -3 -15  -2  103.99    7.30
  -3  15  -2  110.89    7.40
   3  15   2   96.29    8.50
   4 -15   2    1.30    3.90
  -4 -15  -2    0.70    2.90
  -4  15  -2    0.70    4.00
   4  15   2   -0.80    3.60
  -4  15  -2    4.20    3.30
  -5  15  -2    5.60    3.40
  -5  15  -2   -1.80    2.70
   5  15   2    3.60    3.70
   6 -15   2   21.50    6.30
  -6 -15  -2   19.70    3.90
   6  15   2   15.60    5.30
  -6  15  -2   14.40    2.90
  -6  15  -2   17.60    3.70
  -6 -16   2    2.50    2.10
   6 -16  -2    0.80    2.50
   6 -16  -2   -1.40    2.40
  -6  16   2   -0.10    3.00
   6  16  -2    3.20    3.40
   5 -16  -2   32.10    6.50
   5 -16  -2   29.70    4.70
  -5 -16   2   31.40    5.00
   5  16  -2   26.50    5.60
   5  16  -2   28.00    5.10
  -5  16   2   28.30    4.50
   4 -16  -2   29.00    5.80
   4 -16  -2   33.20    5.90
  -4 -16   2   37.30    5.40
   4 -16  -2   28.60    5.10
   4  16  -2   43.40    5.80
   4  16  -2   32.20    4.80
   3 -16  -2  131.39    8.70
   3 -16  -2  143.89    9.30
  -3 -16   2  128.79    8.40
   3 -16  -2  142.29    8.90
   3  16  -2  136.49    9.10
   3  16  -2  130.69    8.90
   2 -16  -2   21.90    4.40
  -2 -16   2   33.60    5.30
   2 -16  -2   27.50    6.30
   2 -16  -2   27.50    4.70
   2 -16  -2   25.20    5.40
   2  16  -2   33.30    5.70
   1 -16  -2    3.80    3.10
  -1 -16   2    9.90    3.70
   1 -16  -2    8.00    3.10
   1 -16  -2    6.80    4.00
   1 -16  -2   -0.50    4.10
   1  16  -2    6.70    4.30
   0 -16   2  109.99    8.90
   0 -16  -2  101.49    7.40
   0 -16  -2  100.89    8.50
   0  16  -2  118.49    8.70
  -1 -16  -2   -7.90    4.10
  -1 -16  -2    1.90    2.40
   1 -16   2    3.70    3.20
  -1  16  -2   -4.90    5.30
  -2 -16  -2    7.00    2.90
   2 -16   2   11.10    3.30
  -2  16  -2   16.20    3.50
  -3 -16  -2   80.19    6.00
   3 -16   2   71.99    6.50
  -3  16  -2   76.89    6.40
  -4 -16  -2   19.40    4.60
   4 -16   2   28.70    6.30
  -4  16  -2   28.10    5.00
  -4  16  -2   19.20    4.20
   4  16   2   24.70    6.70
   5 -16   2   11.40    3.40
  -5 -16  -2   15.30    3.90
  -5  16  -2    6.10    2.90
  -5  16  -2    3.20    2.70
   5  16   2    8.40    4.50
   6 -16   2   -5.40    3.80
  -6 -16  -2    2.50    2.20
  -6  16  -2    1.50    2.20
  -6  16  -2    2.80    2.30
   6 -17  -2    2.70    1.90
  -6 -17   2    3.20    2.40
   6 -17  -2    0.10    2.60
  -6  17   2    6.20    2.80
   6  17  -2   -1.30    3.40
   5 -17  -2    4.60    2.60
  -5 -17   2    3.00    2.20
   5 -17  -2   -0.20    3.10
   5  17  -2    0.20    3.60
  -5  17   2   -1.00    2.30
   4 -17  -2    4.70    3.20
   4 -17  -2   -0.20    2.90
  -4 -17   2    5.90    2.80
   4 -17  -2   -5.10    2.90
   4  17  -2    4.50    3.70
   3 -17  -2   60.49    6.20
  -3 -17   2   59.19    5.60
   3 -17  -2   57.79    9.20
   3 -17  -2   60.39    6.20
   3  17  -2   46.40    5.90
  -2 -17   2  217.38   11.90
   2 -17  -2  222.48   12.10
   2 -17  -2  219.48   12.30
   2 -17  -2  215.88   12.50
   2  17  -2  231.08   13.00
   1 -17  -2    0.10    3.10
   1 -17  -2    8.50    3.60
  -1 -17   2    3.30    3.70
   1 -17  -2    7.20    2.80
   1 -17  -2    7.70    4.70
   0 -17   2  210.18   12.40
   0 -17  -2  217.28   11.30
   0 -17  -2  204.98   11.10
   0 -17  -2  199.58   12.00
   0  17  -2  195.68   12.10
   1 -17   2   45.60    5.20
  -1 -17  -2   54.09    6.90
  -1 -17  -2   42.70    5.00
  -1  17  -2   37.40    5.80
   2 -17   2   29.10    5.40
  -2 -17  -2   48.30    5.10
  -2  17  -2   41.80    5.60
  -3 -17  -2   95.69    7.10
   3 -17   2  102.19    7.70
  -3  17  -2  123.19    8.70
  -4 -17  -2  104.39    6.80
   4 -17   2  105.09    7.60
  -4  17  -2   97.99    6.90
  -4  17  -2   89.79    7.60
  -5 -17  -2   31.50    4.00
   5 -17   2   24.80    5.00
  -5  17  -2   29.40    4.20
  -5  17  -2   30.40    4.70
   5  17   2   24.70    7.60
   6 -17   2   15.00    5.10
  -6 -17  -2   20.40    3.40
  -6  17  -2   13.20    4.20
  -6  17  -2   23.20    4.20
  -6 -18   2    3.10    1.50
   6 -18  -2    2.40    1.70
  -6  18   2    4.80    2.80
   5 -18  -2   59.89    5.10
  -5 -18   2   48.70    4.30
   5 -18  -2   47.40    5.30
  -5  18   2   52.49    4.60
   5  18  -2   39.90    5.80
   4 -18  -2   50.49    8.80
  -4 -18   2   37.80    7.30
   4 -18  -2   41.30    6.80
   4 -18  -2   37.60    7.30
   4  18  -2   37.70    5.70
   3 -18  -2    6.80    3.40
  -3 -18   2    5.20    2.90
   3 -18  -2    5.60    3.60
   3  18  -2    5.50    3.70
   2 -18  -2   19.30    5.90
  -2 -18   2   20.90    5.00
   2 -18  -2    8.30    3.40
   2 -18  -2   13.10    3.70
   2  18  -2    8.50    4.80
  -1 -18   2   47.10    6.10
   1 -18  -2   29.80    6.30
   1 -18  -2   37.80    7.70
   0 -18  -2  580.24   29.10
   0 -18   2  620.54   29.00
   0 -18   2  585.74   29.20
   0 -18  -2  620.74   28.80
   0  18  -2  583.34   29.10
  -1 -18  -2  148.19    8.80
   1 -18   2  151.18    9.20
  -1  18  -2  154.38    9.40
   2 -18   2  717.03   34.30
  -2  18  -2  707.43   35.10
  -3 -18  -2   37.50    4.90
   3 -18   2   45.00    5.50
  -3  18  -2   39.60    7.00
   4 -18   2  213.68   11.90
  -4 -18  -2  214.08   11.20
  -4  18  -2  215.58   11.60
  -5 -18  -2   48.00    4.40
   5 -18   2   51.09    5.30
  -5  18  -2   42.20    5.40
  -5  18  -2   54.29    6.50
  -6 -18  -2   42.50    4.30
  -6  18  -2   52.89    3.90
  -5 -19   2   22.20    3.30
   5 -19  -2   21.70    5.00
  -5  19   2   20.90    4.10
   5  19  -2   21.00    6.70
   4 -19  -2   14.00    4.30
   4 -19  -2   16.20    4.10
   4  19  -2    8.00    4.50
  -4  19   2   17.10    3.70
   3 -19  -2   87.19    6.50
  -3 -19   2   82.99    6.30
   3 -19  -2   87.29    6.70
   3 -19  -2   81.49    6.80
   3  19  -2   71.59    8.10
  -2 -19   2   56.09    6.10
   2 -19  -2   75.79    6.20
   2 -19  -2   63.59    7.20
   2 -19  -2   60.69    6.70
  -1 -19   2   21.70    5.90
   1 -19  -2   21.80    4.90
   1 -19  -2   21.10    5.90
   0 -19  -2    6.20    4.00
   0 -19  -2    1.90    3.30
   0 -19   2    4.40    3.60
   0 -19   2    7.60    4.60
   0  19  -2    1.10    4.70
   1 -19   2    6.80    6.10
  -1 -19  -2    6.20    3.20
  -1  19  -2   19.00    5.60
   2 -19   2  314.17   16.30
  -2 -19  -2  319.47   16.00
  -2  19  -2  317.37   16.30
   3 -19   2  284.27   15.80
  -3  19  -2  286.37   14.70
  -4 -19  -2   42.90    4.00
   4 -19   2   43.60    4.80
  -4  19  -2   43.10    4.70
   5 -19   2  205.78   10.70
  -5  19  -2  196.28   10.90
   5 -20  -2   30.20    3.80
  -5 -20   2   30.40    3.30
   5 -20  -2   31.10    4.00
  -5 -20   2   23.20    4.60
  -5  20   2   36.20    3.70
  -4 -20   2    0.00    2.30
   4 -20  -2    0.40    2.20
   4 -20  -2   -3.30    2.40
  -4  20   2    0.50    2.40
   3 -20  -2   78.19    6.10
  -3 -20   2   79.19    5.80
   3 -20  -2   76.19    5.90
   3 -20  -2   66.29    6.20
   2 -20  -2    7.80    6.90
   2 -20  -2   20.80    5.90
  -2 -20   2   19.90    5.30
  -1 -20   2   38.40    6.10
  -1 -20   2   28.00    5.30
   1 -20  -2   37.50    6.20
   1 -20  -2   33.30    5.30
   0 -20   2   55.09    5.80
   0 -20  -2   59.19    7.00
   0 -20   2   52.49    7.80
   0 -20  -2   55.29    5.60
   0  20  -2   61.49    8.40
   1 -20   2   40.60    5.50
  -1 -20  -2   52.99    5.30
  -1  20  -2   40.60    5.90
   2 -20   2    2.30    3.20
  -2 -20  -2   18.10    4.40
  -2  20  -2    3.20    3.30
   3 -20   2   73.99    6.00
  -3 -20  -2   71.99    5.20
  -3  20  -2   65.99    5.50
  -4 -20  -2    6.40    2.20
   4 -20   2   11.20    3.90
  -4  20  -2   10.20    2.70
  -5 -20  -2   43.00    4.20
  -5  20  -2   40.20    3.90
   5 -21  -2   18.30    3.30
  -5 -21   2   15.30    2.70
  -5  21   2   16.40    3.30
  -4 -21   2   47.70    4.70
   4 -21  -2   43.00    4.20
  -4 -21   2   50.39    4.20
   4 -21  -2   53.59    5.00
  -4  21   2   46.00    4.70
  -3 -21   2   49.10    4.80
   3 -21  -2   44.70    5.00
   3 -21  -2   43.50    4.90
  -3 -21   2   40.20    4.80
  -3  21   2   47.70    5.20
   2 -21  -2  164.28    9.50
   2 -21  -2  163.68    9.70
  -2 -21   2  173.18    9.30
  -2 -21   2  161.18    9.40
  -1 -21   2   -4.10    6.30
   1 -21  -2    7.70    4.30
  -1 -21   2    1.10    3.20
   1 -21  -2    2.00    4.50
   0 -21   2  218.08   10.90
   0 -21   2  165.58   12.70
   0 -21  -2  177.18   11.40
   0 -21  -2  203.48   10.50
   1 -21   2   35.60    5.20
  -1 -21  -2   36.80    5.20
  -1  21  -2   43.40    5.70
   2 -21   2   37.80    4.80
  -2 -21  -2   37.60    4.40
  -2  21  -2   45.70    4.90
   3 -21   2    3.80    2.90
  -3 -21  -2    6.60    2.10
  -3  21  -2    5.10    2.80
  -4 -21  -2    1.60    2.00
   4 -21   2    0.10    2.40
  -4  21  -2   -1.20    3.40
   4 -22  -2    8.20    2.80
   4 -22  -2   16.20    3.80
  -4 -22   2    2.70    2.60
  -4 -22   2    4.90    2.10
  -4  22   2    5.40    2.10
   3 -22  -2    1.50    2.30
   3 -22  -2    4.40    2.50
  -3 -22   2    3.30    2.40
  -3 -22   2    5.40    2.60
  -3  22   2    0.50    3.10
   2 -22  -2   40.30    4.90
  -2 -22   2   42.10    4.80
  -2 -22   2   33.70    4.40
   2 -22  -2   31.90    4.50
  -2  22   2   39.40    4.50
   1 -22  -2    8.70    3.70
  -1 -22   2    6.30    2.70
  -1 -22   2    7.10    3.40
   1 -22  -2    7.20    2.90
   0 -22  -2  191.98    9.90
   0 -22  -2  169.08   10.70
   0 -22   2  184.18   10.10
  -1 -22  -2   -1.00    2.20
   1 -22   2    0.70    2.60
  -1  22  -2    0.90    3.40
   2 -22   2   43.80    5.90
  -2 -22  -2   38.60    4.20
  -2  22  -2   41.10    4.80
  -3 -22  -2   13.90    3.60
   3 -22   2   16.10    4.90
  -3  22  -2   12.60    2.60
  -4 -22  -2    4.10    2.10
   4 -22   2    1.70    2.30
  -4  22  -2    0.70    1.80
   3 -23  -2   13.10    4.00
  -3 -23   2   17.80    4.70
   3 -23  -2   10.80    3.50
  -3  23   2   17.20    3.50
  -2 -23   2  119.29    7.50
   2 -23  -2  122.89    7.50
  -2 -23   2  112.79    7.10
   2 -23  -2  127.89    7.10
  -2  23   2  125.19    7.00
   1 -23  -2    2.10    2.40
  -1 -23   2    4.30    3.00
  -1 -23   2    4.30    3.30
   1 -23  -2    1.10    3.20
  -1  23   2   -0.90    2.70
   0 -23  -2   65.99    4.90
   0 -23   2   57.29    5.00
   0  23   2   60.39    6.00
  -1 -23  -2    3.70    3.20
  -1  23  -2    3.70    3.00
   2 -23   2    3.80    3.00
  -2 -23  -2   -1.10    2.00
  -2  23  -2    1.00    2.30
  -3 -23  -2    1.70    2.60
   3 -23   2    6.60    2.70
  -3  23  -2    1.20    2.20
  -3 -24   2   -3.20    2.40
   3 -24  -2   10.60    3.40
   3 -24  -2    2.70    2.80
  -3 -24   2    6.00    2.70
  -3  24   2    1.90    1.80
   2 -24  -2   16.70    4.40
   2 -24  -2    2.20    2.20
  -2 -24   2    4.10    3.00
  -2 -24   2    2.30    2.30
  -2  24   2    6.50    2.30
   1 -24  -2    4.30    2.80
   1 -24  -2    8.80    3.40
  -1 -24   2    0.30    2.30
  -1  24   2    2.50    2.60
   0 -24   2   50.59    5.50
   0 -24  -2   49.60    4.40
  -1 -24  -2    6.10    2.50
   1 -24   2    1.40    2.40
   2 -24   2   59.09    4.50
  -2 -24  -2   49.20    4.00
  -2  24  -2   39.40    4.60
  -2 -25   2    1.90    2.20
   2 -25  -2    2.20    2.00
  -2  25   2   -0.70    2.30
   1 -25  -2    1.70    3.60
  -1 -25   2   -1.60    2.90
  -1  25   2   -3.50    3.00
   0 -25   2    2.20    2.10
   0 -25  -2    5.30    2.20
   1 -25   2   -1.70    2.00
  -1 -25  -2    0.30    2.00
   8   0  -3    3.00    3.00
   8   0  -3    2.90    1.70
   7   0  -3   -3.50    2.40
   7   0  -3    0.00    2.40
   6   0  -3    0.30    2.80
   6   0  -3   -1.70    2.60
   6   0  -3   -1.10    7.90
   5   0  -3  137.19    8.20
   5   0  -3  130.79    8.20
   5   0  -3  131.79    8.60
   4   0  -3   17.90    4.30
   4   0  -3   22.40    4.80
   4   0  -3   14.90    4.10
   3   0  -3  149.49    8.30
  -2   0   3    3.90    1.40
  -2   0   3    2.50    1.80
  -1   0   3  493.95   23.70
   0   0   3    3.20    1.50
   1   0   3 2679.33  118.59
   1   0   3 2403.36  118.39
   2   0   3   30.80    4.60
   2   0   3   25.30    3.60
   3   0   3   89.69    5.20
   3   0   3   86.19    8.00
   3   0   3   78.09    7.10
   4   0   3   12.10    3.20
  -4   0  -3   10.80    3.10
  -5   0  -3    4.40    3.50
   5   0   3    3.90    2.00
   6   0   3   -1.20    2.20
  -6   0  -3    1.50    2.40
  -7   0  -3   19.40    3.90
   7   0   3   12.10    3.40
  -8   0  -3   17.30    4.40
   8  -1  -3   46.40    4.40
   8  -1  -3   44.40    3.80
   8   1  -3   46.80    4.50
   8   1  -3   43.60    4.00
   7  -1  -3   42.30    5.20
   7  -1  -3   35.40    4.30
   7   1  -3   42.50    4.80
   7   1  -3   32.70    4.40
   6  -1  -3  111.69    8.80
   6  -1  -3  119.29    7.50
   6   1  -3  126.89    8.60
   6   1  -3  117.59    8.60
   5  -1  -3   10.40    3.80
   5  -1  -3   11.40    4.30
   5  -1  -3    9.00    2.90
   5  -1  -3   11.20    2.80
   5   1  -3   12.00    3.60
   5   1  -3    9.00    3.00
   5   1  -3   10.10    2.50
   4  -1  -3   19.20    4.30
   4  -1  -3   20.50    4.20
   4  -1  -3   20.00    4.30
   4   1  -3   18.50    4.90
   4   1  -3   22.60    4.20
   4   1  -3   21.80    4.70
   3  -1  -3  139.69    8.30
   3   1  -3  151.98    8.10
  -2  -1   3  223.18   10.80
  -2   1   3  217.68   10.60
  -2   1   3  190.48   11.10
  -1  -1   3 1314.77   60.39
  -1   1   3 1267.17   60.29
  -1   1   3 1284.77   60.39
   0  -1   3   80.59    5.20
   0   1   3   82.39    5.10
   0   1   3   87.29    5.40
   1  -1   3  186.78    9.80
   1   1   3  181.38    9.80
   1   1   3  175.78    9.90
   2  -1   3  135.49    7.80
   2  -1   3  137.59    8.20
   2   1   3  125.59    8.30
   2   1   3  135.39    7.70
   3  -1   3  254.17   13.10
   3  -1   3  231.08   13.70
   3   1   3  250.97   12.20
   3   1   3  243.18   13.90
   3   1   3  234.38   12.90
   4  -1   3   10.80    3.10
  -4  -1  -3   13.20    3.30
   4   1   3    9.80    2.40
  -4   1  -3    4.70    2.70
   5  -1   3  134.69    7.80
  -5  -1  -3  126.09    8.70
   5   1   3  133.59    7.60
  -5   1  -3  118.09    8.00
   6  -1   3    7.90    3.00
  -6  -1  -3   13.20    4.30
   6   1   3    6.20    2.70
  -6   1  -3   15.50    3.40
  -7  -1  -3   -4.40    2.20
   7  -1   3    1.00    2.90
   7   1   3   -0.50    2.30
  -7   1  -3   -2.70    2.10
  -8  -1  -3   39.20    4.30
  -8   1  -3   45.10    6.00
   8  -2  -3    9.00    3.80
   8  -2  -3   11.40    2.90
   8   2  -3    9.20    2.30
   8   2  -3   11.90    2.80
   7  -2  -3    0.00    2.40
   7   2  -3   11.70    5.00
   7   2  -3   -0.30    2.50
   7   2  -3   -2.00    2.40
  -7   2   3    9.20    6.30
   6  -2  -3   77.09    6.00
   6  -2  -3   66.29    7.70
   6   2  -3   70.99    7.40
   6   2  -3   70.49    5.50
   6   2  -3   74.29    5.90
   5  -2  -3   22.40    4.60
   5  -2  -3   36.50    5.10
   5  -2  -3   28.00    6.20
   5   2  -3   33.90    4.30
   5   2  -3   36.30    5.10
   5   2  -3   31.60    4.60
   4  -2  -3  223.68   12.50
   4  -2  -3  238.88   12.60
   4   2  -3  242.48   12.50
   4   2  -3  239.68   12.40
   4   2  -3  239.28   12.40
  -3  -2   3    6.10    2.00
  -3  -2   3    5.40    1.70
   3   2  -3    5.60    2.50
  -2  -2   3  904.91   40.40
   2   2  -3  773.22   40.20
  -2   2   3  876.41   40.80
  -2   2   3  872.51   40.30
  -1  -2   3  423.76   20.50
  -1   2   3  425.46   20.40
   0  -2   3  244.78   12.60
   0   2   3  251.67   12.50
   1  -2   3  782.72   36.60
   1   2   3  751.42   36.60
   2  -2   3  289.27   14.60
   2   2   3  302.07   14.90
   2   2   3  243.98   15.60
  -2   2  -3  285.07   14.00
   3  -2   3  260.57   13.70
   3  -2   3  252.07   14.20
   3   2   3  270.07   12.80
   3   2   3  250.27   15.20
   3   2   3  244.78   13.50
   4  -2   3   -0.50    2.10
  -4  -2  -3    6.60    3.20
   4   2   3    4.30    2.20
  -4   2  -3   10.80    5.00
  -4   2  -3    1.90    2.60
  -5  -2  -3    5.80    2.70
   5  -2   3   10.40    3.90
   5   2   3    3.90    2.60
  -5   2  -3    5.40    2.90
  -6  -2  -3   -3.60    2.70
  -6   2  -3   -0.70    2.80
   6   2   3    0.50    2.30
   7  -2   3    3.00    3.30
  -7  -2  -3    4.00    2.70
  -7   2  -3    3.20    2.30
   7   2   3    5.70    2.70
  -8  -2  -3   33.10    4.90
  -8   2  -3   34.30    3.50
   8  -3  -3    4.80    1.80
   8  -3  -3    5.10    1.90
   8   3  -3   10.00    3.20
   8   3  -3   11.10    2.90
   7  -3  -3    8.80    3.00
   7  -3  -3    5.00    2.80
   7   3  -3   16.20    5.80
  -7   3   3   20.20    5.60
   7   3  -3    4.90    4.00
   7   3  -3   15.10    4.50
   6  -3  -3   56.29    5.50
   6  -3  -3   58.29    5.30
   6   3  -3   55.59    5.10
   6   3  -3   56.59    5.50
   6   3  -3   52.39    6.00
   5  -3  -3   23.80    4.40
   5  -3  -3   25.10    5.30
   5  -3  -3   26.60    4.40
   5   3  -3   16.60    4.80
   5   3  -3   19.60    4.30
   5   3  -3   27.20    4.30
   4  -3  -3  430.36   20.60
   4  -3  -3  416.16   20.70
   4  -3  -3  414.66   20.50
   4   3  -3  422.36   20.40
   4   3  -3  386.86   20.40
   4   3  -3  426.46   20.50
  -3  -3   3   15.20    3.90
   3   3  -3    9.80    2.40
  -2  -3   3   56.09    4.20
   2   3  -3   48.70    4.30
  -2   3   3   55.89    4.70
  -1  -3   3  145.99    7.60
  -1   3   3  139.19    7.40
   1   3  -3  134.09    7.60
   0  -3   3  123.59    6.80
   0   3  -3  111.39    7.10
   0   3   3  116.99    6.70
   1  -3   3  395.46   19.10
  -1   3  -3  377.36   18.90
   1   3   3  386.76   19.00
   2  -3   3   33.90    4.70
  -2   3  -3   38.50    3.80
   2   3   3   27.60    3.80
   3  -3   3  712.23   35.90
   3  -3   3  781.52   35.90
   3   3   3  744.23   36.80
   3   3   3  754.92   35.00
   3   3   3  710.03   35.60
  -4  -3  -3   17.70    4.50
   4  -3   3   17.50    3.50
   4   3   3   16.50    2.80
  -4   3  -3   14.90    4.40
  -5  -3  -3  301.17   15.40
  -5   3  -3  282.37   15.40
   5   3   3  336.27   15.30
  -5   3  -3  269.27   16.70
   6  -3   3    5.30    2.70
  -6  -3  -3    6.40    3.20
  -6   3  -3    1.80    2.90
   6   3   3    3.30    2.30
  -7  -3  -3    7.90    2.90
   7  -3   3    6.90    3.10
  -7   3  -3   10.10    3.30
   7   3   3    5.70    2.20
  -8   3  -3   12.20    2.80
   8  -4  -3   -0.20    1.80
   8  -4  -3    3.60    1.80
   8   4  -3    0.70    2.00
   8   4  -3    3.30    2.20
   7  -4  -3   85.49    9.50
   7  -4  -3  106.49    7.70
   7   4  -3   90.39    7.50
   7   4  -3  106.39    7.50
   6  -4  -3    0.20    2.20
   6  -4  -3    1.70    3.00
   6   4  -3    6.00    2.90
   6   4  -3    9.40    3.20
   6   4  -3    2.80    2.90
   5  -4  -3  405.46   23.00
   5  -4  -3  436.56   21.90
   5   4  -3  486.15   22.10
   5   4  -3  434.56   22.60
   4  -4  -3   16.50    5.20
   4  -4  -3   14.50    4.20
   4   4  -3   21.80    4.10
   4   4  -3   18.60    4.40
   4   4  -3   22.60    3.90
  -3  -4   3 1612.34   76.39
   3   4  -3 1657.23   76.39
  -2  -4   3  175.68    8.90
  -2   4   3  169.98    8.60
   2   4  -3  166.38    9.00
   2   4  -3  143.19    8.70
  -1  -4   3  270.97   13.40
   1   4  -3  270.77   13.50
  -1   4   3  274.57   13.30
   1   4  -3  250.17   13.20
   0  -4   3    1.20    1.60
   0   4  -3    1.20    1.40
   0   4   3    0.40    1.20
   1  -4   3  192.98   10.10
  -1   4  -3  178.78    9.70
  -1   4  -3  193.68   10.20
   2  -4   3  226.98   12.10
   2   4   3  215.98   11.80
   2   4   3  227.28   11.20
  -2   4  -3  226.78   11.50
   3  -4   3   90.49    9.20
   3   4   3   99.79    5.80
   3   4   3  100.89   13.20
   3   4   3   93.99    7.60
  -4  -4  -3   30.30    5.20
   4  -4   3   31.70    4.10
  -4   4  -3   50.19    6.60
   4   4   3   33.80    3.70
  -4   4  -3   31.50    4.90
  -5  -4  -3   34.40    5.40
   5  -4   3   31.50    4.40
  -5   4  -3   39.10    4.80
   5   4   3   37.10    4.20
  -5   4  -3   36.30    7.60
  -6  -4  -3   30.10    5.50
   6  -4   3   22.00    4.40
   6   4   3   28.50    3.80
  -6   4  -3   24.50    4.60
  -7  -4  -3   10.70    2.90
   7  -4   3   10.40    3.80
  -7   4  -3   17.80    3.30
   7   4   3   13.00    3.90
  -8   4  -3   15.20    3.40
   8  -5  -3    2.70    1.70
   8  -5  -3    4.80    2.10
   8   5  -3    2.80    2.10
   7  -5  -3   51.79    4.90
   7  -5  -3   55.19    4.80
   7   5  -3   57.49    4.90
   7   5  -3   51.99    5.20
   7   5  -3   53.29    6.00
   6  -5  -3    7.80    3.30
   6  -5  -3    5.20    2.70
   6   5  -3    7.80    3.50
   6   5  -3    4.60    2.40
   6   5  -3    5.90    2.90
   5  -5  -3   78.09    6.30
   5  -5  -3   84.79    6.40
   5  -5  -3   82.09    7.90
   5   5  -3   92.29    6.60
   5   5  -3   73.79    5.90
   5   5  -3   84.89    6.20
   4  -5  -3    3.00    3.30
   4  -5  -3    0.30    2.30
   4  -5  -3    2.60    3.10
   4   5  -3   -0.50    2.50
   4   5  -3    6.80    2.60
  -3  -5   3    7.40    3.20
  -3   5   3   -0.20    2.30
   3   5  -3    2.20    2.10
  -2  -5   3   41.10    4.30
   2   5  -3   29.80    3.70
   2   5  -3   34.30    4.20
  -2   5   3   34.80    3.60
  -1  -5   3  156.98    8.50
  -1   5   3  159.08    8.60
   1   5  -3  152.38    8.50
   1   5  -3  145.09    8.20
   0  -5  -3  225.18   11.80
   0  -5   3  238.28   11.90
   0   5  -3  214.68   11.50
   0   5   3  236.88   11.80
   1  -5   3   84.69    6.00
   1   5   3   91.39    5.70
  -1   5  -3   92.39    5.90
  -1   5  -3   86.29    5.50
   2  -5   3  145.69    8.70
  -2   5  -3  138.19    8.00
   2   5   3  143.39    7.70
   2   5   3  144.59    8.50
   3  -5   3   22.90    8.00
   3   5   3    1.70    3.50
   4  -5   3   86.39    5.80
  -4  -5  -3   88.79    7.10
   4   5   3   81.89    5.70
  -4   5  -3   77.99    7.20
  -4   5  -3   82.89    6.60
  -5  -5  -3   80.19    6.90
   5  -5   3   71.49    5.90
   5   5   3   83.19    5.70
  -5   5  -3   78.09    6.30
  -5   5  -3   84.59    8.10
  -6  -5  -3   55.59    6.30
   6  -5   3   53.99    5.30
  -6   5  -3   60.79    5.60
   6   5   3   51.79    4.80
  -7  -5  -3  105.59    7.00
  -7   5  -3   94.99    6.10
  -8   5  -3   43.40    5.10
   8  -6  -3   -0.40    2.00
   8  -6  -3    1.40    1.80
  -8   6   3   -2.00    3.90
   8   6  -3    0.90    2.30
   7  -6  -3    6.10    2.20
   7  -6  -3    4.80    2.50
   7   6  -3   12.10    3.50
   7   6  -3    5.80    2.40
   7   6  -3    8.30    3.30
   6   6  -3   47.20    5.00
   6   6  -3   48.60    5.20
   6   6  -3   43.20    5.40
   5  -6  -3   45.30    5.40
   5  -6  -3   49.70    5.60
   5  -6  -3   51.09    6.40
   5   6  -3   39.80    5.10
   5   6  -3   47.80    4.90
   5   6  -3   47.80    5.40
   4  -6  -3    7.60    3.20
   4  -6  -3   14.70    4.20
   4  -6  -3   13.20    3.60
   4   6  -3    7.00    2.90
   4   6  -3    7.10    2.60
   4   6  -3    5.70    2.50
  -3  -6   3 1084.09   58.79
  -3   6   3 1300.37   57.69
   3   6  -3 1243.08   57.89
   3   6  -3 1268.37   58.09
  -2  -6   3  457.25   23.80
   2   6  -3  505.05   23.50
  -2   6   3  499.65   23.60
   2   6  -3  488.35   24.00
  -1  -6   3 1922.41   88.79
   1  -6  -3 1978.60   88.89
   1   6  -3 1899.01   88.49
   1   6  -3 1956.90   88.99
  -1   6   3 1734.23   89.49
   0  -6  -3   89.59    6.40
   0  -6   3   98.59    6.20
   0   6   3   96.19    6.00
   0   6  -3   96.69    6.30
   0   6  -3   96.49    5.80
  -1  -6  -3  281.27   15.30
   1  -6   3  290.97   15.20
   1   6   3  310.27   15.10
  -1   6  -3  286.77   14.70
  -1   6  -3  313.87   15.40
   2  -6   3   20.10    5.20
   2   6   3   16.40    3.30
   2   6   3   23.90    4.70
  -2   6  -3   21.30    3.90
  -2   6  -3   22.40    5.10
  -3   6  -3   11.60    3.50
   3   6   3    5.20    1.80
   3   6   3    3.90    4.20
  -3   6  -3    8.60    4.50
  -4  -6  -3  238.88   13.40
   4  -6   3  241.68   12.90
  -4   6  -3  243.58   13.40
  -4   6  -3  262.47   13.40
   4   6   3  268.27   12.90
  -5  -6  -3   37.20    6.10
   5  -6   3   40.60    4.80
  -5   6  -3   47.50    6.70
   5   6   3   47.20    4.50
  -5   6  -3   43.00    5.20
   6  -6   3   32.40    4.90
  -6  -6  -3   41.80    6.30
   6   6   3   37.90    4.20
  -6   6  -3   61.49   12.70
  -7  -6  -3   31.10    6.60
  -7   6  -3   35.20    5.90
   7   6   3   32.20    4.30
  -8   6  -3    9.80    2.70
   8  -7  -3   11.50    2.90
  -8   7   3   18.40    4.30
   8   7  -3    5.80    2.30
   7  -7  -3    4.20    2.10
   7  -7  -3    3.00    2.10
   7   7  -3   12.50    4.50
   7   7  -3    4.10    2.40
   7   7  -3    2.20    2.10
   6  -7  -3    7.80    2.90
   6  -7  -3    9.00    2.80
   6   7  -3   16.70    4.90
   6   7  -3    9.60    2.70
   6   7  -3    8.00    3.10
   5  -7  -3   32.40    6.10
   5  -7  -3   30.80    5.40
   5  -7  -3   37.70    7.30
   5   7  -3   38.30    5.00
   5   7  -3   27.50    4.80
   5   7  -3   40.70    5.20
   4  -7  -3   55.99    6.40
   4  -7  -3   63.89    5.70
   4  -7  -3   60.79    6.50
   4  -7  -3   48.20    9.30
   4   7  -3   70.69    5.40
   4   7  -3   65.39    5.20
   4   7  -3   65.09    5.70
   3  -7  -3    8.70    3.50
   3  -7  -3    5.20    3.30
   3  -7  -3    8.70    3.00
   3   7  -3    6.60    2.30
   3   7  -3    3.60    2.50
   3   7  -3    6.10    4.50
  -2  -7   3  168.58   10.20
   2   7  -3  176.18    8.90
   2   7  -3  162.18   10.10
  -2   7   3  160.88    9.50
   1  -7  -3  493.95   24.60
  -1  -7   3  485.05   24.40
  -1   7   3  527.95   24.40
   1   7  -3  508.55   24.00
   1   7  -3  483.35   24.50
   0  -7   3  801.62   38.70
   0  -7  -3  795.92   38.90
   0   7   3  866.01   38.70
   0   7  -3  820.62   38.80
   0   7  -3  767.32   38.30
  -1  -7  -3  127.29    9.40
   1  -7   3  149.79    9.00
   1   7   3  156.88    8.70
  -1   7  -3  154.48    8.90
  -1   7  -3  141.39    8.20
  -2   7  -3  413.96   20.00
  -2   7  -3  405.76   21.00
   2   7   3  406.06   20.80
  -3  -7  -3  473.15   24.80
   3   7   3  452.45   25.80
  -3   7  -3  514.45   24.60
  -3   7  -3  487.65   24.10
   3   7   3  541.95   23.90
  -4  -7  -3   38.10    6.20
   4  -7   3   31.50    4.60
  -4   7  -3   24.50    5.50
  -4   7  -3   29.80    5.40
   4   7   3   30.00    4.00
   5  -7   3  403.06   20.20
  -5  -7  -3  395.36   20.50
  -5   7  -3  404.56   20.30
   5   7   3  419.86   20.10
  -5   7  -3  405.96   20.50
  -6  -7  -3   40.70    6.30
  -6   7  -3   53.19    8.50
   6   7   3   28.60    4.30
   7   7   3   42.90    4.40
  -7   7  -3   36.10    3.80
   8  -8  -3    2.90    1.80
  -8   8   3   -1.30    2.40
   8   8  -3    5.60    2.60
   7  -8  -3   28.70    3.80
   7  -8  -3   40.40    6.30
   7   8  -3   29.30    3.90
   7   8  -3   31.10    4.30
   7   8  -3   30.70    4.80
   6  -8  -3   39.20    5.20
   6  -8  -3   31.20    7.40
   6   8  -3   28.10    4.40
   6   8  -3   27.40    5.20
   6   8  -3   27.80    4.80
   5  -8  -3   86.29    7.30
   5  -8  -3   92.39    7.70
   5  -8  -3   87.79    6.70
   5   8  -3  101.89    7.00
   5   8  -3   94.19    6.70
   5   8  -3   94.79    7.00
   4  -8  -3  188.38   11.70
   4  -8  -3  187.68   11.30
   4  -8  -3  199.68   11.10
   4  -8  -3  187.58   10.70
   4   8  -3  208.08   10.80
   4   8  -3  190.78   10.90
   4   8  -3  206.88   10.70
   3  -8  -3  115.89    7.60
   3  -8  -3   98.99    7.40
   3  -8  -3  111.19    7.30
   3  -8  -3   91.19    7.50
   3   8  -3  118.29    6.50
   3   8  -3  102.99    7.10
   3   8  -3   92.79    7.10
   2  -8  -3  186.48   12.20
   2   8  -3  188.38   11.60
  -2   8   3  193.68   11.00
   2   8  -3  199.48   10.10
   1  -8  -3  134.09   10.00
   1   8  -3  159.58    9.30
  -1   8   3  141.99    8.80
   1   8  -3  154.88    8.20
   0   8   3  495.55   23.50
   0   8  -3  464.65   22.90
   0   8  -3  466.25   23.70
   1   8   3   25.50    4.70
  -1   8  -3   23.00    5.00
  -1   8  -3   19.50    3.90
  -2   8  -3  259.37   14.20
   2   8   3  248.78   12.10
  -2   8  -3  225.38   12.50
   2   8   3  227.28   13.70
  -3  -8  -3  157.78   10.50
  -3  -8  -3  208.78   15.50
  -3   8  -3  159.68   11.10
   3   8   3  184.28    9.30
  -3   8  -3  172.58   10.00
  -4  -8  -3   29.90    6.00
   4  -8   3   37.30    4.90
  -4  -8  -3   24.80    5.40
   4   8   3   27.60    3.80
  -4   8  -3   27.90    5.50
  -4   8  -3   39.80    5.50
   5  -8   3  148.89    9.50
  -5  -8  -3  136.19    9.50
  -5   8  -3  148.29    9.20
   5   8   3  151.88    8.60
  -5   8  -3  127.59    8.70
  -6  -8  -3   73.19    8.60
  -6   8  -3   62.79    7.40
   6   8   3   43.10    4.60
  -6   8  -3   55.09    5.50
   7   8   3    5.30    2.80
  -7   8  -3    1.50    2.00
   7  -9  -3    5.40    2.20
   7  -9  -3   14.10    3.50
   7   9  -3    3.20    2.60
   7   9  -3    6.20    3.40
   6  -9  -3    4.90    2.60
   6  -9  -3    2.00    2.60
   6   9  -3    8.80    4.90
   6   9  -3    6.10    2.70
   6   9  -3    5.90    2.60
   5  -9  -3   71.79    6.00
   5  -9  -3   73.09    6.90
   5  -9  -3   63.29    6.80
   5   9  -3   68.69    6.20
   5   9  -3   74.09    5.90
   5   9  -3   78.79    6.20
   4  -9  -3    3.30    3.20
   4  -9  -3   19.70    5.70
   4  -9  -3    2.50    2.70
   4  -9  -3    5.50    3.10
   4   9  -3    1.40    2.90
   4   9  -3    6.30    2.60
   3  -9  -3   10.10    3.10
   3  -9  -3   11.70    3.10
   3  -9  -3   18.10    4.50
   3  -9  -3   12.20    3.60
   3   9  -3   12.70    3.10
   3   9  -3    8.20    2.90
   3   9  -3   13.50    3.40
  -2   9   3   91.59    8.10
   2   9  -3   78.69    6.00
   2   9  -3   94.89    9.40
   1   9  -3  290.07   14.20
  -1   9   3  276.97   15.10
   1   9  -3  280.77   15.50
   0   9   3  405.76   20.20
   0   9  -3  399.86   19.40
   0   9  -3  387.46   20.50
  -1   9  -3   37.70    4.50
  -1   9  -3   45.50    6.10
   1   9   3   34.30    6.00
   2   9   3  275.47   13.80
  -2   9  -3  257.07   14.40
  -2   9  -3  288.87   14.40
  -2   9  -3  264.77   16.50
   2   9   3  294.67   17.00
  -3  -9  -3   17.30    4.10
  -3  -9  -3   21.30    7.00
   3  -9   3   33.50    7.90
   3   9   3   13.30    3.40
  -3   9  -3   10.90    3.10
  -3   9  -3    6.70    4.30
   4  -9   3   19.20    3.90
  -4  -9  -3   21.80    7.10
  -4  -9  -3   14.50    4.00
   4  -9   3   33.20    7.10
   4   9   3   21.00    3.80
  -5  -9  -3   23.30    5.10
  -5  -9  -3   31.10    7.70
  -5   9  -3   26.30    5.20
  -5   9  -3   43.80    6.00
   5   9   3   37.90    4.30
  -6   9  -3   33.50    4.90
   6   9   3   35.50    4.40
  -7   9  -3    2.80    1.70
   7   9   3    7.80    2.90
   7 -10  -3    6.30    2.30
   7 -10  -3   13.10    3.40
   7  10  -3    1.10    2.90
   7  10  -3    6.40    2.60
   6 -10  -3   11.60    4.20
   6 -10  -3    9.10    2.70
   6  10  -3   21.90    4.60
   6  10  -3   10.90    4.10
   6  10  -3   17.70    4.40
   5 -10  -3   10.30    3.50
   5 -10  -3    4.80    3.40
   5 -10  -3    4.70    2.40
   5  10  -3    3.40    3.00
   5  10  -3    7.10    3.00
   5  10  -3    5.20    3.10
   4 -10  -3   26.40    5.30
   4 -10  -3   31.80    5.80
   4 -10  -3   41.00    5.60
   4 -10  -3   26.40    4.90
   4  10  -3   31.00    5.40
   4  10  -3   23.20    4.90
   4  10  -3   31.40    5.10
   3 -10  -3  416.56   20.70
   3 -10  -3  426.46   20.90
   3 -10  -3  401.86   20.90
   3  10  -3  461.95   21.00
   3  10  -3  422.16   20.70
   3  10  -3  399.86   20.60
   2 -10  -3    8.40    3.50
   2 -10  -3   20.60    4.50
   2 -10  -3   18.30    4.10
   2  10  -3    9.50    3.30
  -2  10   3    9.90    4.20
   2  10  -3   15.90    6.80
  -1  10   3  557.54   27.00
   1  10  -3  489.75   27.20
   1  10  -3  558.54   25.80
   0  10  -3  406.86   21.50
   0  10   3  397.16   21.10
   0  10  -3  419.56   20.00
   1  10   3   32.40    8.00
  -1  10  -3   40.30    4.80
  -1  10  -3   56.59    7.90
   2 -10   3  176.98   14.00
  -2 -10  -3  168.48   10.50
   2  10   3  171.18    9.50
  -2  10  -3  184.68   10.00
  -2  10  -3  170.28   10.10
   3 -10   3   22.10    5.20
  -3 -10  -3    9.30    4.40
  -3 -10  -3   13.90    3.60
  -3  10  -3   13.90    3.60
  -3  10  -3   16.40    4.50
   3  10   3   10.20    3.70
  -4 -10  -3   46.40    8.00
   4 -10   3   54.29    9.50
  -4 -10  -3   46.20    7.10
  -4  10  -3   56.19    5.70
   4  10   3   51.19    5.00
  -4  10  -3   51.29    6.10
  -5 -10  -3   28.90    6.30
  -5  10  -3   34.70    5.60
   5  10   3   26.30    4.00
  -5  10  -3   38.50    5.50
  -6  10  -3    5.00    3.60
   6  10   3    6.60    2.80
   7  10   3   43.30    4.70
  -7  10  -3   45.10    5.20
   7 -11  -3    3.10    1.90
   7  11  -3    3.00    2.70
   7  11  -3   -2.60    2.90
   6 -11  -3   21.30    6.00
   6 -11  -3   24.80    5.30
   6  11  -3   15.30    3.90
   6  11  -3   28.90    6.20
   5 -11  -3   64.39    8.50
   5 -11  -3   49.40    6.00
   5 -11  -3   56.49    8.00
   5  11  -3   61.99    6.00
   5  11  -3   57.59    5.30
   4 -11  -3   32.70    5.00
   4 -11  -3   33.60    5.90
   4 -11  -3   40.90    5.50
   4  11  -3   30.40    5.20
   4  11  -3   33.80    4.50
   4  11  -3   38.40    5.30
   3 -11  -3   36.70    6.20
   3 -11  -3   35.70    4.80
   3 -11  -3   27.10    4.70
   3 -11  -3   28.40    5.50
   3  11  -3   29.60    4.80
   3  11  -3   30.10    4.00
   2 -11  -3   24.00    7.30
   2 -11  -3   18.00    5.00
   2 -11  -3   18.00    4.40
   2 -11  -3   27.00    5.70
   2  11  -3   22.90    3.70
   2  11  -3   19.40    5.10
   1 -11  -3  512.45   24.00
   1 -11  -3  476.45   24.10
   1 -11  -3  456.75   24.10
   1  11  -3  490.55   24.10
  -1  11   3  497.85   27.70
   1  11  -3  528.85   24.00
   0 -11  -3    8.10    4.10
   0 -11  -3    0.90    4.20
   0  11  -3    9.20    3.40
  -1 -11  -3  199.88   11.20
  -1  11  -3  210.68   10.80
  -1  11  -3  172.48   11.50
  -2 -11  -3   85.29    8.90
  -2 -11  -3   84.39    6.90
  -2 -11  -3   81.69    8.30
   2 -11   3  100.79    8.00
  -2  11  -3   80.99    7.00
   2  11   3   83.49    6.40
  -2  11  -3   91.69    7.20
  -3 -11  -3   29.30    5.50
   3 -11   3   33.80    7.70
  -3 -11  -3   22.80    7.70
  -3  11  -3   29.20    5.10
  -3  11  -3   24.60    6.60
   3  11   3   29.80    4.50
  -4 -11  -3   40.30    5.80
   4 -11   3   51.59    9.30
  -4  11  -3   45.40    5.90
   4  11   3   44.80    4.90
  -4  11  -3   39.70    5.60
   5 -11   3   32.30    9.60
  -5 -11  -3   13.50    3.50
  -5  11  -3   14.00    4.90
   5  11   3   14.50    3.90
  -5  11  -3   16.40    5.30
   6  11   3    6.10    3.10
  -6  11  -3    5.70    3.00
  -6  11  -3    4.10    2.40
  -7  11  -3   34.40    3.30
   7  11   3   34.10    4.70
   7 -12  -3   26.80    3.40
   7 -12  -3   30.80    3.80
   7  12  -3   32.80    4.10
   7  12  -3   33.20    4.40
   6 -12  -3   19.60    4.70
   6 -12  -3   17.90    4.40
   6  12  -3   19.90    4.60
   5 -12  -3    1.00    2.70
   5 -12  -3    2.90    3.60
   5 -12  -3    1.30    3.20
   5  12  -3    5.50    4.60
   5  12  -3   -1.20    2.50
   4 -12  -3   94.89    8.20
   4 -12  -3   94.59    7.80
   4 -12  -3   84.99    6.80
   4  12  -3  103.49    7.60
   4  12  -3   98.49    6.70
   3 -12  -3  120.39    8.80
   3 -12  -3  121.59    8.30
   3 -12  -3  121.29    7.70
   3 -12  -3  116.29    7.80
   3  12  -3  133.19    8.70
   3  12  -3  112.59    7.90
   2 -12  -3    8.10    4.50
   2 -12  -3    8.40    3.50
   2 -12  -3    5.20    2.80
   2 -12  -3    2.50    2.90
   2  12  -3    2.20    3.00
   2  12  -3    5.30    2.70
   1 -12  -3   51.29    5.10
   1 -12  -3   52.79    5.90
   1 -12  -3   34.20    5.80
   1  12  -3   52.59    4.80
   1  12  -3   46.30    5.80
   0 -12  -3   95.79    8.40
   0 -12  -3  115.69    7.60
   0 -12  -3  106.49    7.50
   0  12  -3   86.39   15.90
   0  12  -3  111.69    6.80
  -1 -12  -3   32.10    5.60
  -1 -12  -3   23.50    5.60
  -1 -12  -3   25.10    5.70
  -1  12  -3   25.70    6.30
  -1  12  -3   25.80    5.20
  -2 -12  -3   38.90    8.00
   2 -12   3   49.90    6.70
  -2 -12  -3   37.20    5.60
  -2 -12  -3   45.30    7.70
  -2  12  -3   35.90    6.10
  -2  12  -3   42.60    5.80
   2  12   3   39.70    5.80
  -3 -12  -3  342.97   22.40
   3 -12   3  347.27   18.80
  -3 -12  -3  369.16   18.00
  -3  12  -3  368.66   18.70
  -3  12  -3  367.66   18.40
   3  12   3  360.96   18.00
   4 -12   3   37.80    8.70
  -4 -12  -3   35.10    5.30
   4  12   3   30.30    4.80
  -4  12  -3   29.30    5.30
  -4  12  -3   29.40    5.60
  -5 -12  -3   32.50    5.30
  -5  12  -3   31.40    5.30
  -5  12  -3   32.60    5.10
   5  12   3   26.60    4.80
   6  12   3    2.20    3.00
  -6  12  -3    2.00    2.80
  -6  12  -3    1.70    2.10
  -7  12  -3    2.40    1.60
   7  12   3   -1.80    4.10
   7 -13  -3   28.60    4.50
   7 -13  -3   26.20    3.40
   7  13  -3   31.30    4.10
   7  13  -3   35.10    4.60
   6 -13  -3   29.70    4.70
   6 -13  -3   36.40    4.50
   6  13  -3   32.20    5.10
   6  13  -3   40.40    6.10
   5 -13  -3   14.50    4.00
   5 -13  -3   16.20    3.30
   5 -13  -3   24.20    4.60
   5  13  -3   14.80    3.70
   5  13  -3   15.80    4.10
   4 -13  -3    5.90    3.40
   4 -13  -3   -0.10    2.90
   4 -13  -3    4.00    3.60
   4  13  -3    2.70    3.70
   4  13  -3   18.10    5.10
   3 -13  -3   61.39    7.10
   3 -13  -3   57.69    5.50
   3 -13  -3   54.19    5.80
   3 -13  -3   51.49    6.40
   3  13  -3   59.59    6.00
   3  13  -3   59.99    5.30
   2 -13  -3   42.40    4.90
   2 -13  -3   29.80    5.00
   2 -13  -3   39.20    6.10
   2 -13  -3   44.10    7.70
   2  13  -3   46.10    4.80
   2  13  -3   50.39    5.70
   1 -13  -3  180.88    9.90
  -1 -13   3  129.59   13.40
   1 -13  -3  174.78    9.40
   1 -13  -3  166.78   10.00
   1 -13  -3  150.18   12.30
   1  13  -3  173.38    9.80
   1  13  -3  178.38    9.60
   0 -13  -3  111.49    8.80
   0 -13  -3  125.29    8.00
   0 -13  -3  130.09    7.80
   0  13  -3  109.79   10.10
   0  13  -3  123.89    7.60
  -1 -13  -3  235.98   11.90
  -1 -13  -3  208.58   12.30
  -1 -13  -3  200.88   13.30
  -1  13  -3  230.38   12.30
  -1  13  -3  244.18   12.60
  -2 -13  -3   16.30    6.30
   2 -13   3   16.70    5.40
  -2 -13  -3   26.80    7.60
  -2 -13  -3   29.50    5.10
  -2  13  -3   21.00    5.30
  -2  13  -3   19.50    7.30
   3 -13   3  395.66   19.10
  -3 -13  -3  379.56   18.40
  -3  13  -3  398.06   18.70
   3  13   3  366.66   18.90
  -3  13  -3  305.27   20.90
  -4 -13  -3   43.40    5.50
   4 -13   3   44.60    8.70
  -4  13  -3   56.69    5.80
  -4  13  -3   47.80    6.20
   4  13   3   48.90    5.90
  -5 -13  -3   60.79    5.70
   5 -13   3   71.59    8.70
   5  13   3   52.99    5.70
  -5  13  -3   53.49    5.80
  -5  13  -3   53.39    5.70
   6  13   3   23.90    4.60
  -6  13  -3   22.00    3.90
  -6  13  -3   21.10    4.40
  -7  13  -3   -0.60    1.60
  -7 -14   3    4.00    2.10
   7 -14  -3    4.80    3.50
   7 -14  -3    1.90    2.10
   6 -14  -3    8.20    3.10
   6 -14  -3    5.70    2.40
   6  14  -3   14.60    4.40
   6  14  -3   12.40    4.40
   5 -14  -3   42.00    4.90
   5 -14  -3   47.70    6.60
   5 -14  -3   42.90    5.00
   5  14  -3   42.70    4.90
   5  14  -3   43.50    6.00
   4 -14  -3   13.30    4.70
   4 -14  -3   11.60    3.60
   4 -14  -3   10.50    3.90
   4  14  -3    7.30    3.70
   4  14  -3    9.90    3.00
   3 -14  -3  195.78   12.20
   3 -14  -3  192.18   11.80
   3 -14  -3  207.08   11.30
   3 -14  -3  216.38   11.40
   3  14  -3  223.38   11.80
   3  14  -3  207.78   11.70
   2 -14  -3    7.10    4.50
   2 -14  -3    6.70    3.20
   2  14  -3    0.60    2.90
   1 -14  -3  318.57   16.50
   1 -14  -3  323.57   16.00
   1 -14  -3  324.97   16.30
   1 -14  -3  306.07   17.60
  -1 -14   3  292.97   17.20
   1  14  -3  347.77   16.50
   0 -14  -3    9.40    3.00
   0 -14  -3    9.10    4.10
   0 -14  -3    7.20    3.00
   0  14  -3    1.20    3.20
   0  14  -3    5.70    4.70
  -1 -14  -3  112.29    9.90
   1 -14   3  129.39    8.30
  -1 -14  -3  126.49    7.90
  -1 -14  -3  127.09    8.30
  -1  14  -3  124.29    8.90
  -1  14  -3  135.29    8.70
  -2 -14  -3   98.19    7.80
  -2 -14  -3   82.49   11.40
  -2  14  -3  109.99    7.50
   3 -14   3   61.19    6.90
  -3 -14  -3   67.89    5.90
   3  14   3   56.29    7.70
  -3  14  -3   55.89    5.90
   4 -14   3   31.90    8.00
  -4 -14  -3   38.10    5.60
  -4  14  -3   35.90    5.40
  -4  14  -3   31.10    6.00
   4  14   3   40.10    5.80
  -5 -14  -3    1.90    2.90
   5 -14   3    0.00    4.40
   5  14   3    3.20    3.60
  -5  14  -3    3.80    3.50
  -5  14  -3   -2.10    2.80
  -6  14  -3   52.49    4.40
  -6  14  -3   54.09    5.00
   6  14   3   54.29    6.20
   6 -15  -3    2.60    2.20
   6 -15  -3   -1.40    2.20
  -6 -15   3    1.70    2.60
   6  15  -3    2.50    2.70
   6  15  -3   -1.30    2.90
   5 -15  -3   78.79    9.80
   5 -15  -3   63.69    6.90
   5  15  -3   75.59    7.40
  -5  15   3   70.59    5.90
   5  15  -3   75.09    6.60
   4 -15  -3   34.50    6.30
   4 -15  -3   43.90    5.60
   4 -15  -3   38.50    5.70
   4  15  -3   34.10    5.20
   4  15  -3   51.29    6.00
   3 -15  -3    5.20    3.10
   3 -15  -3   -1.60    2.60
   3 -15  -3    2.60    4.00
   3 -15  -3    1.60    3.90
   3  15  -3    7.70    5.80
   3  15  -3    0.60    3.20
   2 -15  -3   16.10    3.80
   2 -15  -3   22.70    4.60
  -2 -15   3   15.80    3.70
   2 -15  -3   27.70    7.10
   2 -15  -3   18.30    5.00
   2  15  -3   14.20    3.40
   2  15  -3   11.90    4.60
   1 -15  -3   40.20    6.20
   1 -15  -3   31.60    5.80
   1 -15  -3   35.60    5.10
   1 -15  -3   49.10    8.20
  -1 -15   3   33.40    7.70
   1  15  -3   45.50    5.50
   0 -15  -3  107.09    8.70
   0 -15  -3  128.79    7.80
   0 -15  -3  129.99    8.50
   0  15  -3  121.29    9.50
   0  15  -3  128.19    8.50
   1 -15   3    3.90    3.40
  -1 -15  -3    1.60    3.30
  -1 -15  -3    2.60    3.00
  -2 -15  -3   21.10    5.20
   2 -15   3   23.30    5.60
  -2  15  -3   34.90    5.50
  -3 -15  -3  107.89    7.70
   3 -15   3  118.79    8.30
  -3  15  -3  122.59    7.90
   4 -15   3   11.90    4.70
  -4 -15  -3   -1.40    2.90
  -4  15  -3    1.50    3.70
  -4  15  -3    5.40    3.10
   4  15   3    6.20    4.50
  -5 -15  -3   63.79    5.30
   5 -15   3   60.09    7.40
   5  15   3   54.89    6.60
  -5  15  -3   68.69    5.30
  -5  15  -3   56.59    5.30
  -6  15  -3    2.10    2.00
   6  15   3   -7.40    4.50
  -6  15  -3    0.50    2.40
   6 -16  -3   15.30    3.90
  -6 -16   3    7.30    2.10
   6 -16  -3   12.40    3.70
  -6  16   3    5.40    6.60
   6  16  -3   15.00    4.20
   5 -16  -3  125.59    7.90
   5 -16  -3  115.59    6.90
  -5 -16   3  115.89    6.90
   5 -16  -3  116.59    7.10
  -5  16   3  105.19    7.00
   5  16  -3  118.69    7.50
   5  16  -3  109.09    7.60
   4 -16  -3   10.00    3.30
   4 -16  -3   13.60    3.20
   4 -16  -3    5.40    3.70
  -4 -16   3   17.20    5.20
   4  16  -3   13.60    4.50
   4  16  -3   12.10    3.40
   3 -16  -3  161.58    9.20
   3 -16  -3  161.18   10.20
  -3 -16   3  156.38    9.50
   3 -16  -3  157.38    9.50
   3  16  -3  144.69    9.40
   3  16  -3  150.68    9.80
   2 -16  -3    2.50    4.20
   2 -16  -3    2.30    3.40
   2 -16  -3    3.10    2.80
   2 -16  -3    5.30    3.40
  -2 -16   3   -4.40    3.70
   2  16  -3   -1.00    3.40
   1 -16  -3  129.79    8.20
   1 -16  -3  132.59    7.80
   1 -16  -3  127.39    9.80
   1 -16  -3  123.59    8.40
   1  16  -3  130.19    8.70
   0 -16  -3    3.50    3.40
   0 -16  -3    1.30    6.00
   0 -16  -3    6.60    3.10
   0  16  -3    2.50    4.60
   0  16  -3    9.00    4.80
  -1 -16  -3   21.10    5.40
   1 -16   3   17.40    5.30
  -1 -16  -3   30.40    4.90
  -1  16  -3   29.70    6.00
  -2 -16  -3    2.40    2.80
   2 -16   3    1.20    3.30
  -2  16  -3    3.40    3.50
   3 -16   3    1.30    3.50
  -3 -16  -3    7.90    3.10
  -3  16  -3    7.00    3.70
  -4 -16  -3   21.70    4.90
  -4  16  -3   16.10    5.00
  -4  16  -3   19.90    7.00
  -5 -16  -3    4.70    2.10
   5 -16   3   -2.40    3.90
  -5  16  -3   -1.90    2.40
   5  16   3   -5.90    5.80
  -5  16  -3    8.30    2.90
  -6  16  -3   -0.80    4.20
  -6  16  -3   -0.70    2.40
   6 -17  -3    5.10    1.90
  -6 -17   3   12.30    3.40
   6 -17  -3    2.90    2.00
   6  17  -3    3.30    3.70
   5 -17  -3    4.20    2.60
  -5 -17   3    2.20    2.20
   5 -17  -3    3.10    2.20
   5 -17  -3   -0.10    2.80
  -5  17   3    1.60    2.30
   5  17  -3   -0.20    4.00
   4 -17  -3   45.50    5.20
   4 -17  -3   42.80    6.50
  -4 -17   3   49.40    5.50
   4 -17  -3   51.69    5.40
   4  17  -3   43.10    5.10
   3 -17  -3   76.99    6.20
   3 -17  -3   86.89    7.30
  -3 -17   3   71.59    6.60
   3 -17  -3   75.99    6.40
   3  17  -3   70.49    6.70
   2 -17  -3   23.90    4.50
  -2 -17   3   22.30    6.00
   2 -17  -3   21.40    5.40
   2 -17  -3   20.00    4.60
   2 -17  -3   33.40    5.50
   2  17  -3   32.70    5.70
   1 -17  -3   35.50    5.90
   1 -17  -3   25.90    4.60
   1 -17  -3   45.40    7.70
   1 -17  -3   28.60    5.20
   1  17  -3   39.40    6.70
   0 -17  -3    9.60    4.20
   0 -17  -3   10.10    2.90
   0 -17  -3    5.30    3.90
   0  17  -3   15.60    4.70
   1 -17   3   11.00    3.20
  -1 -17  -3   13.40    3.60
  -1 -17  -3   14.10    4.60
  -1  17  -3   12.00    3.70
  -2 -17  -3   26.60    4.90
   2 -17   3   34.80    5.60
  -2  17  -3   29.80    5.50
  -3 -17  -3  283.07   14.60
   3 -17   3  288.77   15.20
  -3  17  -3  293.97   15.30
   4 -17   3    4.10    3.90
  -4 -17  -3    5.70    2.30
  -4  17  -3    4.00    3.90
  -5 -17  -3  158.28    9.00
   5 -17   3  175.18   10.20
  -5  17  -3  177.68   10.30
  -6  17  -3   12.50    3.20
  -5 -18   3  106.89    6.10
   5 -18  -3  107.69    6.40
   5 -18  -3  112.09    6.80
   5  18  -3   91.69    7.40
  -5  18   3  106.59    6.40
   4 -18  -3    0.00    2.50
  -4 -18   3   -0.30    2.60
   4 -18  -3    2.40    2.30
   4 -18  -3    0.80    3.20
   4  18  -3    4.70    3.50
   3 -18  -3  206.68   11.50
   3 -18  -3  191.88   11.20
  -3 -18   3  208.98   11.00
   3 -18  -3  212.28   11.00
   3  18  -3  173.98   11.30
   2 -18  -3   48.70    5.90
   2 -18  -3   61.69    6.40
   2 -18  -3   49.30    6.70
  -2 -18   3   67.39    6.70
   2  18  -3   41.30    6.00
   1 -18  -3  104.39    8.50
   1 -18  -3  111.49    9.40
  -1 -18   3  108.99    9.20
   1 -18  -3  119.19    8.70
   1 -18  -3  117.59    7.30
   1  18  -3  107.39    9.70
   0 -18  -3   25.00    4.60
   0 -18   3   12.60    3.60
   0 -18  -3   16.80    5.00
   0 -18  -3    9.00    5.00
   0  18  -3   17.50    5.00
  -1 -18  -3  164.68    9.80
   1 -18   3  165.78    9.70
  -1 -18  -3  156.68   10.30
  -1  18  -3  171.28   10.20
  -2 -18  -3    4.90    3.30
   2 -18   3    2.60    3.30
  -2  18  -3    0.90    3.20
   3 -18   3   18.80    5.30
  -3 -18  -3   19.90    4.60
  -3  18  -3   22.50    5.00
  -4 -18  -3   -3.50    2.20
   4 -18   3    3.50    3.00
  -4  18  -3    1.10    2.40
   5 -18   3   93.29   10.50
  -5 -18  -3   66.79    5.00
  -5  18  -3   60.29    5.30
   5 -19  -3    1.40    2.10
  -5 -19   3    4.80    2.00
   5 -19  -3    5.90    2.20
  -5  19   3    4.10    2.20
   5  19  -3   -4.00    3.90
   4 -19  -3   20.50    5.00
  -4 -19   3    6.00    2.50
   4 -19  -3    6.70    2.50
   4 -19  -3    3.30    2.20
   4  19  -3   16.00    5.50
  -3 -19   3   -0.60    2.80
   3 -19  -3    3.60    3.20
   3 -19  -3   -7.00    4.30
   3 -19  -3    0.30    3.10
   3  19  -3   -3.40    3.60
   2 -19  -3   10.10    3.10
  -2 -19   3   11.00    3.90
   2 -19  -3    4.90    3.10
   2 -19  -3    3.30    3.90
   2  19  -3    7.60    4.80
   1 -19  -3   42.10    5.50
  -1 -19   3   59.59    9.10
   1 -19  -3   55.39    7.00
   1 -19  -3   49.70    8.00
   0 -19  -3   -0.60    3.00
   0 -19   3    3.20    3.50
   0 -19  -3    4.70    2.80
   0  19  -3   14.80    5.40
   1 -19   3    3.70    3.20
  -1 -19  -3   -0.90    3.00
  -1  19  -3    1.20    3.70
   2 -19   3    6.20    3.20
  -2  19  -3    7.50    3.40
   3 -19   3   15.30    5.00
  -3  19  -3   13.70    3.00
   4 -19   3   24.00    4.70
  -4 -19  -3   26.20    3.80
  -4  19  -3   29.90    3.80
   5 -19   3    9.30    4.40
  -5 -19  -3    4.60    2.50
  -5  19  -3    1.60    1.90
   5 -20  -3    1.80    1.60
  -5 -20   3    1.80    2.00
   5 -20  -3    4.10    1.80
  -5  20   3    1.90    2.00
   4 -20  -3   14.00    3.30
  -4 -20   3   19.00    3.80
   4 -20  -3   11.30    3.40
   4  20  -3   13.10    4.80
  -4  20   3   22.30    3.60
   3 -20  -3    4.90    2.70
   3 -20  -3    3.70    3.00
   3  20  -3   -4.00    5.30
   2 -20  -3    8.80    3.20
   2 -20  -3    9.60    3.80
   2 -20  -3    6.40    3.10
  -2 -20   3    0.00    3.10
   1 -20  -3    0.60    2.90
   1 -20  -3    7.50    5.00
  -1 -20   3    1.70    3.30
   0 -20  -3    3.00    2.70
   0 -20   3   -2.40    2.80
  -1 -20  -3   24.50    5.00
   1 -20   3   14.90    5.00
  -1  20  -3   22.60    4.90
  -2 -20  -3   19.50    4.40
   2 -20   3   13.30    4.40
  -2  20  -3   10.10    3.20
   3 -20   3   45.90    5.00
  -3 -20  -3   37.70    4.00
  -3  20  -3   36.80    4.50
  -4 -20  -3   16.70    3.60
   4 -20   3   14.30    4.50
  -4  20  -3   20.80    5.80
   4 -21  -3    3.40    2.40
  -4 -21   3   -1.50    2.20
   4 -21  -3    0.70    2.50
  -4 -21   3   10.30    3.40
  -4  21   3    5.00    2.00
   3 -21  -3   22.40    4.80
   3 -21  -3   23.50    3.80
   3 -21  -3   25.00    4.40
  -3 -21   3   22.80    4.30
   2 -21  -3    8.70    3.40
  -2 -21   3   20.40    5.50
   2 -21  -3    3.30    3.30
   2 -21  -3    5.70    2.30
  -2 -21   3   16.30    4.20
   1 -21  -3   76.09    5.90
  -1 -21   3   74.69    6.10
   1 -21  -3   63.39    8.10
   0 -21   3   47.40    9.10
   1 -21   3   60.69    5.60
  -1 -21  -3   61.79    5.00
  -1  21  -3   51.39    5.70
  -2 -21  -3    6.10    2.40
   2 -21   3    6.80    3.00
  -2  21  -3    7.10    2.60
  -3 -21  -3   59.59    4.60
   3 -21   3   67.59    5.80
  -3  21  -3   58.09    4.70
  -4 -21  -3   39.00    5.90
   4 -21   3   48.80    5.10
  -4  21  -3   44.90    4.40
   4 -22  -3    4.00    1.80
  -4 -22   3   -2.50    2.50
   4 -22  -3    5.50    2.50
  -4 -22   3   13.80    3.40
  -4  22   3    4.80    2.40
  -3 -22   3   53.59    4.90
   3 -22  -3   49.60    4.20
   3 -22  -3   47.80    5.60
  -3 -22   3   57.59    7.70
  -3  22   3   48.90    4.50
   2 -22  -3    5.60    3.30
  -2 -22   3    3.80    2.60
   2 -22  -3    2.90    2.40
  -1 -22   3   59.19    5.00
   1 -22  -3   53.19    5.80
   0 -22   3   15.20    4.10
   0 -22  -3   21.80    3.90
  -1 -22  -3   70.29    5.30
   1 -22   3   87.39    6.60
  -1  22  -3   65.89    6.20
   2 -22   3   -0.70    4.50
  -2 -22  -3    0.40    2.10
  -2  22  -3    1.80    2.50
   3 -22   3    1.20    2.70
  -3 -22  -3    2.50    1.90
  -3  22  -3    3.70    1.90
   3 -23  -3   16.30    5.50
  -2 -23   3   47.60    4.80
   2 -23  -3   50.19    4.30
  -2  23   3   55.69    4.30
   1 -23  -3   39.20    4.10
  -1 -23   3   36.20    4.10
   0 -23  -3    1.00    2.40
   0 -23   3    0.00    2.40
   1 -23   3   18.00    4.30
  -1 -23  -3   22.50    3.80
  -2 -23  -3   -0.70    2.50
   2 -23   3    3.60    3.00
  -2  23  -3    1.90    2.70
  -3 -23  -3   26.10    3.30
  -3  23  -3   30.10    3.50
   2 -24  -3   25.70    3.70
  -2 -24   3   25.80    4.30
  -2  24   3   25.10    3.40
   1 -24  -3    1.30    2.10
  -1 -24   3   -1.60    2.40
  -1  24   3    0.20    2.70
   0 -24   3    3.00    2.20
   0 -24  -3    2.30    2.40
   1 -24   3   12.40    3.40
  -1 -24  -3    9.50    2.70
   2 -24   3    0.70    2.80
  -2 -24  -3    4.30    2.30
  -2  24  -3    1.00    2.90
  -1 -25   3    4.30    2.10
   0 -25  -3    5.40    1.70
   0 -25   3    1.80    1.80
   8   0  -4   15.90    3.10
   8   0  -4   16.10    2.90
   7   0  -4   -0.20    1.90
   7   0  -4    0.10    3.10
   6   0  -4    4.70    2.50
   6   0  -4    3.50    2.30
   5   0  -4    4.80    2.70
   5   0  -4    4.30    2.60
   5   0  -4   15.50    5.70
   4   0  -4   41.10    5.00
   4   0  -4   47.70    4.90
   4   0  -4   42.50    4.90
  -3   0   4    8.60    3.20
   3   0  -4   12.60    3.70
  -2   0   4    1.40    2.90
   2   0  -4    5.50    2.30
  -1   0   4   22.60    4.20
  -1   0   4   18.50    3.50
   1   0  -4   20.40    3.30
   0   0  -4  957.00   46.90
   0   0   4 1009.10   47.70
   0   0   4 1030.40   47.50
   1   0   4    0.10    2.10
  -1   0  -4    1.90    2.30
   1   0   4   -2.60    2.80
   2   0   4  567.34   28.10
   3   0   4   -3.80    5.10
  -3   0  -4   -0.90    2.40
   4   0   4   83.99    5.60
  -4   0  -4   67.29    8.00
  -4   0  -4   81.29    5.90
  -5   0  -4    6.40    2.70
   5   0   4   12.60    3.30
  -6   0  -4   69.59    5.60
   6   0   4   54.19    4.90
  -7   0  -4    0.50    2.20
   7   0   4    3.10    4.60
   8  -1  -4   49.00    3.90
   8  -1  -4   46.10    3.50
   8   1  -4   47.40    3.50
   8   1  -4   49.50    3.80
   7  -1  -4   31.30    3.80
   7  -1  -4   38.50    4.30
   7   1  -4   37.20    4.60
   7   1  -4   41.30    4.50
   6  -1  -4   50.39    5.20
   6  -1  -4   50.29    4.90
   6   1  -4   55.09    5.40
   6   1  -4   46.80    4.70
   5  -1  -4   72.79    5.80
   5  -1  -4   75.39    5.90
   5   1  -4   75.19    5.70
   5   1  -4   67.49    6.00
   5   1  -4   72.89    6.40
   4  -1  -4  296.77   15.80
   4  -1  -4  305.67   15.60
   4  -1  -4  294.37   15.40
   4   1  -4  310.87   15.50
   4   1  -4  307.57   15.50
   4   1  -4  318.87   15.60
  -3  -1   4  185.28   11.40
   3  -1  -4  184.58   10.30
  -3   1   4  206.48   11.80
   3   1  -4  186.78   10.10
   2  -1  -4 1447.96   70.99
  -2  -1   4 1632.24   71.69
  -2  -1   4 1511.05   71.59
   2   1  -4 1472.65   70.99
  -2   1   4 1544.65   71.69
   1  -1  -4  296.37   15.40
  -1  -1   4  313.97   16.00
   1   1  -4  299.67   15.20
  -1   1   4  328.57   15.70
  -1   1   4  313.77   16.10
   0  -1   4  760.92   36.50
   0  -1  -4  748.03   35.70
   0   1   4  750.02   36.40
   0   1  -4  721.83   35.60
   0   1   4  793.42   36.20
  -1  -1  -4  140.99    8.20
   1  -1   4  151.88    8.70
   1  -1   4  138.69    9.60
   1   1   4  139.69    9.40
   1   1   4  159.28    8.80
  -1   1  -4  134.49    7.90
   2  -1   4  108.99    8.10
   2   1   4  106.39    8.00
  -3  -1  -4   31.70    5.00
   3  -1   4   51.29    9.20
   3   1   4   34.20    8.80
   3   1   4   42.20    3.80
  -3   1  -4   41.80    6.60
  -3   1  -4   37.90    4.70
  -4  -1  -4    0.00    4.60
   4  -1   4    0.80    2.30
  -4  -1  -4    5.30    2.60
   4   1   4    2.30    2.40
  -4   1  -4    0.80    4.10
  -4   1  -4    1.70    2.40
  -5  -1  -4   41.80    4.90
   5  -1   4   40.00    4.30
   5   1   4   34.30    5.10
  -5   1  -4   43.00    4.70
  -5   1  -4   32.00    7.80
  -6  -1  -4    2.60    2.70
   6  -1   4    3.60    2.50
   6   1   4    1.40    2.90
  -6   1  -4    5.80    3.30
   7  -1   4    7.10    3.00
   7   1   4    6.30    3.80
  -7   1  -4    7.40    2.60
   8  -2  -4    9.10    2.60
   8  -2  -4   10.20    2.70
   8   2  -4   12.10    2.60
   8   2  -4    6.40    1.80
   7  -2  -4   10.00    3.20
   7  -2  -4   14.90    3.50
   7   2  -4   10.60    3.30
   7   2  -4    8.90    3.10
   6  -2  -4   55.79    5.00
   6  -2  -4   55.69    5.20
   6   2  -4   49.99    6.40
   6   2  -4   56.09    4.90
   6   2  -4   53.09    5.70
   5  -2  -4   10.20    2.70
   5  -2  -4   11.80    3.20
   5   2  -4    5.00    3.60
   5   2  -4    8.60    2.80
   5   2  -4    7.10    2.50
   4  -2  -4  477.05   24.30
   4  -2  -4  494.45   24.00
   4  -2  -4  501.05   24.20
   4   2  -4  503.15   24.10
   4   2  -4  492.25   24.00
   4   2  -4  501.05   24.10
  -3  -2   4   17.80    6.00
   3   2  -4   19.20    3.60
   2  -2  -4  778.62   38.20
  -2  -2   4  768.72   38.60
  -2   2   4  796.32   38.80
   2   2  -4  826.12   38.10
  -2   2   4  859.81   38.60
  -1  -2   4 1112.49   53.09
   1   2  -4 1098.79   52.49
  -1   2   4 1098.99   53.29
  -1   2   4 1172.08   52.99
   0  -2  -4   15.60    4.30
   0  -2   4   14.80    4.70
   0   2   4   14.70    3.60
   0   2   4   15.50    3.10
   0   2  -4   11.00    3.10
   1  -2   4   51.99    6.40
  -1  -2  -4   46.40    4.70
  -1   2  -4   48.10    4.30
   1   2   4   40.00    6.60
   1   2   4   44.90    5.10
   2  -2   4   41.50    6.20
   2   2   4   39.10    6.50
  -2   2  -4   42.90    4.20
   3  -2   4    5.60    5.00
  -3  -2  -4    7.70    3.30
  -3   2  -4    7.20    3.40
   3   2   4    7.70    2.20
  -3   2  -4   10.00    3.80
   3   2   4   -2.10    4.60
  -4  -2  -4  120.19    9.80
   4  -2   4  142.19    7.80
  -4  -2  -4  126.99    8.10
  -4   2  -4  125.89    9.00
   4   2   4  139.39    8.00
  -4   2  -4  135.59    8.40
   5  -2   4  113.99    7.20
  -5  -2  -4  119.19    7.60
  -5   2  -4  104.99    9.40
   5   2   4  122.49    7.20
  -5   2  -4  101.99    7.10
  -6  -2  -4  128.59    7.60
   6  -2   4   99.19    7.10
   6   2   4   97.39    6.80
  -6   2  -4  125.89    7.30
   7  -2   4   12.70    4.40
  -7  -2  -4   23.60    3.70
   7   2   4   13.40    4.60
  -7   2  -4   13.80    4.70
   8  -3  -4   47.30    4.60
   8  -3  -4   49.80    3.80
   8   3  -4   47.20    3.60
   8   3  -4   44.70    3.60
   7  -3  -4    4.40    2.00
   7  -3  -4    4.90    2.00
   7   3  -4    5.30    2.20
   7   3  -4    2.70    1.90
   6  -3  -4    4.60    2.60
   6  -3  -4    2.70    2.60
   6   3  -4    9.70    3.90
   6   3  -4    4.60    3.70
   5  -3  -4   74.19    6.40
   5  -3  -4   77.79    7.00
   5  -3  -4   79.59    6.00
   5   3  -4   75.09    5.70
   5   3  -4   70.09    5.90
   5   3  -4   76.99    6.60
   4  -3  -4   37.90    5.40
   4  -3  -4   36.40    6.20
   4  -3  -4   39.30    5.00
   4   3  -4   40.10    4.60
   4   3  -4   32.40    4.40
   4   3  -4   42.80    4.70
  -3  -3   4  260.17   14.60
   3  -3  -4  247.08   13.10
   3   3  -4  222.88   12.70
  -2  -3   4   26.50    5.40
  -2   3   4   27.30    6.50
  -2   3   4   16.80    4.00
   2   3  -4   20.80    3.50
  -1  -3   4   79.79    6.20
  -1   3   4   71.99    5.50
   1   3  -4   70.19    4.90
  -1   3   4   75.99    6.80
   0  -3   4   57.99    6.00
   0   3  -4   55.49    4.30
   0   3   4   61.19    5.40
   1  -3   4    2.90    3.60
  -1   3  -4    9.90    3.10
   1   3   4    7.30    2.70
   1   3   4    2.90    4.40
   2   3   4   45.70    6.30
  -2   3  -4   61.29    4.60
   3  -3   4   12.00    5.60
  -3  -3  -4   17.30    4.90
  -3   3  -4   18.00    5.50
   3   3   4   13.20    5.40
   3   3   4   11.10    3.20
  -3   3  -4   17.20    5.40
   4  -3   4   41.70    4.40
  -4  -3  -4   33.30    9.10
  -4  -3  -4   37.80    5.40
   4   3   4   41.80    4.30
  -4   3  -4   41.40    6.30
  -4   3  -4   35.90    5.50
  -5  -3  -4   30.80    5.20
   5  -3   4   41.80    5.30
  -5   3  -4   33.90    6.90
   5   3   4   42.70    5.10
  -5   3  -4   37.00    5.10
   6  -3   4   38.10    4.70
  -6  -3  -4   50.29    5.20
  -6   3  -4   50.99    4.90
   6   3   4   45.10    4.40
   7  -3   4   23.30    4.80
  -7  -3  -4   21.50    3.70
  -7   3  -4   21.70    3.50
   7   3   4   13.90    5.00
   8  -4  -4   63.69    4.20
   8  -4  -4   61.39    4.20
   8   4  -4   64.49    4.10
   8   4  -4   70.59    5.80
   7  -4  -4   -0.30    1.80
   7  -4  -4    3.10    2.70
   7   4  -4    1.30    2.10
   7   4  -4   -0.80    1.80
   7   4  -4    2.00    4.40
   6  -4  -4    4.00    2.60
   6  -4  -4    9.70    3.00
   6   4  -4    7.50    2.70
   6   4  -4    7.50    3.70
   6   4  -4   10.00    4.20
   5  -4  -4   91.69    7.70
   5  -4  -4   92.69    6.90
   5  -4  -4   87.49    6.40
   5   4  -4   90.49    6.10
   5   4  -4   86.19    6.90
   5   4  -4   86.99    6.20
   4  -4  -4    8.30    2.80
   4  -4  -4    9.70    3.40
   4  -4  -4    7.60    2.80
   4   4  -4    8.00    2.70
   4   4  -4    5.60    3.00
   3  -4  -4  914.21   44.40
   3  -4  -4  965.10   45.20
   3   4  -4  920.01   44.40
   3   4  -4  960.70   44.50
  -2  -4   4  281.97   15.60
   2   4  -4  292.27   14.60
  -2   4   4  282.37   16.40
  -2   4   4  316.77   15.20
  -1  -4   4  132.89    8.80
   1   4  -4  148.89    8.00
  -1   4   4  144.59    8.40
   0  -4   4  900.41   44.80
   0   4  -4  890.31   44.00
   0   4   4 1016.70   44.70
   1   4   4   61.29    5.50
  -1   4  -4   47.20    4.30
  -2   4  -4  147.79    8.20
   2   4   4  143.99    9.70
   3  -4   4    5.00    7.10
  -3  -4  -4   14.60    4.40
  -3   4  -4    8.20    3.60
   3   4   4    8.50    3.20
  -3   4  -4    8.30    3.50
  -4  -4  -4   35.70    5.30
   4  -4   4   44.80    4.60
   4   4   4   44.90    4.10
  -4   4  -4   51.79    6.10
  -4   4  -4   45.90    5.60
  -5  -4  -4    0.00    2.80
   5  -4   4   -1.70    3.20
  -5   4  -4    0.70    3.70
  -5   4  -4    3.00    3.30
   5   4   4    1.30    2.60
   6  -4   4   -1.30    2.60
  -6  -4  -4    1.80    3.00
   6   4   4    2.50    2.40
  -6   4  -4    2.80    2.70
  -7  -4  -4    6.50    2.50
  -7   4  -4    4.10    2.30
   7   4   4    2.80    2.60
   8  -5  -4   14.30    2.70
   8  -5  -4   19.10    4.10
   8   5  -4   15.70    3.00
   7  -5  -4   21.00    3.80
   7  -5  -4   23.00    3.50
   7   5  -4   22.10    4.70
   7   5  -4   30.60    6.20
   7   5  -4   22.90    3.90
   6  -5  -4    9.80    3.00
   6  -5  -4    8.70    2.60
   6   5  -4    6.70    3.40
   6   5  -4    8.20    2.60
   6   5  -4    9.00    2.70
   5  -5  -4   19.50    4.20
   5  -5  -4   20.30    4.50
   5  -5  -4   20.70    5.90
   5   5  -4   27.90    4.40
   5   5  -4   13.10    3.60
   5   5  -4   18.10    4.10
   4  -5  -4    4.70    2.20
   4  -5  -4    3.70    3.50
   4  -5  -4    8.50    3.00
   4   5  -4    3.50    2.80
   4   5  -4    1.80    2.60
   4   5  -4    1.10    2.40
   3  -5  -4  115.69    7.60
   3  -5  -4  114.89    7.60
   3  -5  -4  104.79    8.60
   3   5  -4  108.19    6.80
   3   5  -4  105.89    7.90
   3   5  -4  119.39    7.10
  -2  -5   4  162.18   12.70
   2   5  -4  150.88    8.70
  -2   5   4  159.88    9.60
  -2   5   4  176.18   12.00
  -1  -5   4   13.80    5.30
   1   5  -4    9.30    2.80
   1   5  -4   11.70    3.30
  -1   5   4   15.00    4.00
   0   5  -4 2051.19   97.49
   0   5   4 2144.69   97.29
   0   5  -4 2027.10   96.59
   1   5   4  203.58   11.60
  -1   5  -4  204.88   10.70
   2   5   4  470.55   25.20
   2   5   4  513.25   23.90
  -2   5  -4  510.85   24.10
  -3  -5  -4   22.90    4.90
  -3  -5  -4   22.90    7.30
  -3   5  -4   22.50    5.60
  -3   5  -4   22.10    5.40
   3   5   4   27.20    3.60
   4  -5   4    5.00    2.60
  -4  -5  -4    7.70    3.10
   4   5   4    6.10    2.60
  -4   5  -4    5.00    3.20
  -4   5  -4   13.80    3.60
  -5  -5  -4    1.90    3.20
   5  -5   4   -2.00    3.40
   5   5   4    1.10    3.10
  -5   5  -4   -0.30    3.70
  -5   5  -4    0.60    2.90
   6  -5   4   -1.30    2.70
  -6  -5  -4   -1.00    2.70
  -6   5  -4    0.40    2.80
  -6   5  -4   -0.70    8.80
   6   5   4   -0.20    2.70
  -7  -5  -4   10.10    3.00
  -7   5  -4    5.80    2.10
   7   5   4    5.40    2.60
   8  -6  -4   11.40    2.60
   8   6  -4    8.60    2.90
   7  -6  -4    6.50    2.20
   7  -6  -4    6.00    2.20
   7   6  -4   12.20    3.70
   7   6  -4    2.70    2.10
   7   6  -4    3.80    4.00
   6  -6  -4   11.40    3.00
   6  -6  -4    9.70    3.00
   6  -6  -4   16.60    3.50
   6   6  -4   15.60    4.20
   6   6  -4   15.70    4.00
   6   6  -4   16.00    4.80
   5  -6  -4    8.00    3.50
   5  -6  -4    2.00    2.80
   5  -6  -4    5.50    2.50
   5   6  -4    4.50    3.50
   5   6  -4    7.80    3.90
   5   6  -4    3.40    2.70
   4  -6  -4   63.39    6.50
   4  -6  -4   64.59    6.10
   4  -6  -4   63.89    5.60
   4   6  -4   78.49    5.70
   4   6  -4   67.79    5.60
   4   6  -4   71.39    5.90
   3  -6  -4   12.80    3.30
   3  -6  -4   24.30    5.10
   3  -6  -4   23.90    6.20
   3  -6  -4   15.60    4.30
   3   6  -4   11.10    3.50
   3   6  -4   21.70    4.10
   3   6  -4    9.80    3.10
   2   6  -4   56.99    7.80
  -2   6   4   51.89    6.40
   2   6  -4   63.49    5.60
   1   6  -4   30.30    3.70
  -1   6   4   29.60    4.90
   1   6  -4   21.20    5.50
   0   6  -4   54.59    6.20
   0   6  -4   53.29    4.40
   0   6   4   62.89    5.80
   1   6   4   52.59    6.30
  -1   6  -4   50.39    4.40
   1   6   4   55.59    4.60
   2   6   4   67.69    4.80
   2   6   4   63.19    8.50
  -2   6  -4   58.39    6.30
  -2   6  -4   59.99    6.70
  -3  -6  -4  259.97   15.70
  -3  -6  -4  274.57   14.80
  -3   6  -4  294.57   15.20
   3   6   4  324.27   14.60
  -3   6  -4  280.67   14.80
   4  -6   4   42.50    4.90
  -4  -6  -4   46.10    5.80
   4   6   4   43.60    4.40
  -4   6  -4   32.00    5.90
   5  -6   4    9.80    3.50
  -5  -6  -4    8.10    3.30
   5   6   4   14.40    3.60
  -5   6  -4   16.50    4.10
  -5   6  -4   17.00    3.50
  -6  -6  -4   24.10    5.40
   6  -6   4   14.20    3.50
  -6   6  -4   21.30    4.10
   6   6   4   18.20    4.50
  -6   6  -4   14.20    4.80
  -7  -6  -4   44.90    5.00
  -7   6  -4   38.70    3.90
   7   6   4   43.30    4.50
   7  -7  -4   49.80    4.50
   7  -7  -4   55.59    4.30
   7   7  -4   47.20    4.50
   7   7  -4   58.19    5.50
   7   7  -4   49.60    6.00
   6  -7  -4   89.09    6.60
   6  -7  -4   99.29    7.20
   6  -7  -4   97.19    7.00
   6   7  -4  100.09    6.50
   6   7  -4   87.89    7.20
   6   7  -4  105.19    6.60
   5  -7  -4   73.29    6.30
   5  -7  -4   82.09    6.80
   5  -7  -4   65.29    5.90
   5   7  -4   72.79    6.30
   5   7  -4   69.29    5.80
   5   7  -4   72.99    6.10
   4  -7  -4  189.68   11.10
   4  -7  -4  195.38   12.10
   4  -7  -4  182.78   11.00
   4  -7  -4  198.08   10.60
   4   7  -4  192.58   10.70
   4   7  -4  202.08   10.80
   4   7  -4  188.28   10.60
   3  -7  -4   62.39    6.20
   3  -7  -4   69.19    5.70
   3  -7  -4   59.79    7.20
   3  -7  -4   60.39    6.00
   3   7  -4   68.89    5.10
   3   7  -4   65.79    5.70
   3   7  -4   60.39    6.00
   2  -7  -4  319.07   16.80
  -2   7   4  324.27   17.70
   2   7  -4  357.26   16.50
   2   7  -4  318.07   18.60
   1   7  -4   14.30    3.60
   1   7  -4   16.10    3.60
  -1   7   4   12.60    3.20
   0   7  -4  327.87   16.70
   0   7   4  350.66   17.90
   1   7   4   45.80    7.10
  -1   7  -4   37.50    7.00
   1   7   4   40.00    4.70
  -1   7  -4   44.90    4.30
  -2  -7  -4  161.48    9.70
   2   7   4  159.88    8.90
  -2   7  -4  163.78    9.30
  -2   7  -4  166.18    9.10
  -3  -7  -4    5.90    4.40
  -3  -7  -4    0.20    3.10
  -3   7  -4   -1.10    3.80
  -3   7  -4    0.60    2.90
   3   7   4    2.60    2.40
   4  -7   4    6.90    3.10
  -4  -7  -4    6.10    3.20
   4   7   4    5.20    3.20
  -4   7  -4   11.20    3.30
  -4   7  -4   19.70    5.20
   5  -7   4   17.20    3.90
  -5   7  -4   16.80    3.80
   5   7   4   16.00    3.70
  -5   7  -4   18.80    5.00
  -6  -7  -4   87.09    6.80
  -6   7  -4   81.59    6.10
  -6   7  -4   85.09    7.30
   6   7   4   81.89    6.10
  -7   7  -4   12.30    4.30
   7   7   4   21.80    3.90
   7  -8  -4    3.60    1.90
   7  -8  -4    4.50    3.40
   7   8  -4    0.30    2.20
   7   8  -4    2.80    3.40
   6  -8  -4   83.69    6.80
   6  -8  -4   89.09    6.20
   6  -8  -4   85.89    8.40
   6   8  -4   85.49    6.10
   6   8  -4   84.29    6.50
   6   8  -4   86.89    6.20
   5  -8  -4   47.40    5.50
   5  -8  -4   32.80    5.70
   5  -8  -4   45.30    5.20
   5   8  -4   41.00    4.90
   5   8  -4   39.30    4.90
   5   8  -4   35.10    5.00
   4  -8  -4   27.00    4.40
   4  -8  -4   33.50    6.50
   4  -8  -4   24.30    5.90
   4  -8  -4   30.30    5.20
   4   8  -4   27.70    8.40
   4   8  -4   27.00    4.60
   4   8  -4   20.70    4.30
   3  -8  -4  133.09    9.30
   3  -8  -4  119.99    8.20
   3  -8  -4  126.79    8.10
   3  -8  -4  128.99    7.90
   3   8  -4  125.99    8.20
   3   8  -4  131.89    8.20
   3   8  -4  122.59    7.80
   2  -8  -4    3.80    3.40
   2  -8  -4    3.90    3.10
   2  -8  -4    3.30    2.80
   2   8  -4   -4.40    2.60
   2   8  -4    0.40    5.80
   2   8  -4    0.60    2.20
  -1   8   4  469.75   23.90
   1   8  -4  469.65   23.20
   1   8  -4  466.15   24.60
   0   8   4    5.80    3.40
   0   8  -4    8.40    4.10
   0   8  -4    8.00    2.40
   1   8   4  109.89    7.00
  -1   8  -4  106.19   11.20
  -1   8  -4   94.49    7.10
  -2  -8  -4  206.78   11.90
  -2  -8  -4  206.68   12.00
   2   8   4  230.78   13.30
  -2   8  -4  209.68   11.40
  -2   8  -4  221.98   11.60
  -3  -8  -4   29.70    6.90
  -3  -8  -4   35.50    5.80
  -3   8  -4   20.20    6.40
   3   8   4   26.40    3.90
  -3   8  -4   38.90    4.90
  -4  -8  -4    4.80    3.60
   4  -8   4    9.80    3.10
  -4   8  -4   17.60    5.10
  -4   8  -4    5.80    3.40
   4   8   4   10.70    3.20
  -5  -8  -4   34.00    6.00
   5  -8   4   15.10    3.80
   5   8   4   19.10    3.70
  -5   8  -4   29.60    5.30
  -6  -8  -4   18.90    5.60
  -6   8  -4   16.30    3.40
  -6   8  -4   16.70    5.50
   7   8   4   32.30    4.40
  -7   8  -4   23.00    3.30
   7  -9  -4   13.90    3.10
   7  -9  -4   17.20    3.50
   7   9  -4   21.10    5.10
   7   9  -4   13.40    3.50
   6  -9  -4   35.60    5.20
   6  -9  -4   37.80    5.00
   6   9  -4   40.90    4.50
   6   9  -4   29.90    5.00
   6   9  -4   36.60    5.40
   5  -9  -4   36.50    5.10
   5  -9  -4   38.40    5.70
   5  -9  -4   38.00    5.20
   5   9  -4   33.80    4.90
   5   9  -4   36.70    5.00
   5   9  -4   34.00    4.50
   4  -9  -4    1.70    3.40
   4  -9  -4    6.50    3.50
   4  -9  -4    9.00    3.10
   4  -9  -4   16.50    5.00
   4   9  -4    6.40    2.60
   4   9  -4    4.20    3.10
   4   9  -4    5.60    2.90
   3  -9  -4  111.99    7.20
   3  -9  -4  104.19    8.70
   3  -9  -4  107.59    7.50
   3  -9  -4  109.59    7.00
   3   9  -4  108.19    7.30
   3   9  -4   92.29    7.50
   3   9  -4  114.99    7.10
   2  -9  -4   13.30    4.30
   2  -9  -4   39.40    9.10
   2  -9  -4   25.20    5.00
   2  -9  -4   18.10    5.40
   2   9  -4   14.30    3.70
  -2   9   4   -0.30    6.70
   1  -9  -4   28.30    7.00
   1  -9  -4   47.00    5.40
   1  -9  -4   39.70    5.00
  -1   9   4   31.50    9.50
   1   9  -4   46.90    4.40
   1   9  -4   57.39    6.30
   0  -9  -4  363.26   17.80
   0  -9  -4  334.87   18.40
   0   9  -4  383.96   17.90
  -1  -9  -4  198.18   10.70
  -1  -9  -4  186.28   10.80
  -1   9  -4  198.88   11.20
  -1   9  -4  200.38   10.60
  -2  -9  -4  570.94   28.30
  -2  -9  -4  527.65   29.20
  -2  -9  -4  606.64   28.20
   2   9   4  595.74   28.00
  -2   9  -4  611.74   28.20
  -2   9  -4  585.14   28.10
  -3  -9  -4   18.20    5.70
  -3   9  -4   11.40    4.10
   3   9   4   11.70    3.10
  -3   9  -4   14.00    4.60
  -4  -9  -4  223.48   12.40
   4  -9   4  219.68   11.90
  -4   9  -4  215.38   12.10
   4   9   4  215.88   11.60
  -4   9  -4  213.48   11.90
   5  -9   4   -0.40    2.70
  -5  -9  -4    6.60    4.10
  -5   9  -4    1.80    3.20
   5   9   4   -0.90    2.50
  -5   9  -4   -2.30    3.30
  -6  -9  -4   67.19    6.70
  -6   9  -4   58.79    5.80
   6   9   4   52.49    5.30
  -6   9  -4   60.49    4.80
  -7   9  -4   -0.90    1.90
   7   9   4   -1.50    3.00
   7 -10  -4   73.59    5.00
   7 -10  -4   73.59    5.30
   7  10  -4   86.19    5.30
   7  10  -4   82.19    6.10
   6 -10  -4   19.50    4.70
   6 -10  -4   18.00    4.30
   6 -10  -4   18.80    4.20
   6  10  -4   19.20    4.60
   6  10  -4   20.40    4.50
   5 -10  -4   84.79    6.60
   5 -10  -4   84.79    6.90
   5 -10  -4   81.99    6.70
   5  10  -4   77.09    6.20
   5  10  -4   68.89    6.10
   5  10  -4   74.29    6.20
   4 -10  -4   -0.10    3.50
   4 -10  -4   -2.20    3.10
   4 -10  -4    2.30    2.80
   4 -10  -4   -2.50    3.00
   4  10  -4   -0.20    2.60
   4  10  -4    1.30    2.90
   4  10  -4   -1.30    2.90
   3 -10  -4   -3.00    2.70
   3 -10  -4   -1.50    3.00
   3 -10  -4   -1.30    4.00
   3 -10  -4   -2.10    2.90
   3  10  -4    0.30    2.70
   3  10  -4    3.40    3.10
   2 -10  -4   21.90    4.70
   2 -10  -4   29.70    6.10
   2 -10  -4   23.40    8.10
   2 -10  -4   14.40    3.10
   2  10  -4   13.00    3.20
   2  10  -4   18.10    4.50
   1 -10  -4   35.30    5.10
   1 -10  -4   36.30    6.60
   1 -10  -4   46.80    4.70
   1  10  -4   43.50    6.10
   1  10  -4   34.40    4.20
   0 -10  -4    6.70    4.00
   0 -10  -4   -0.70    4.60
   0 -10  -4   -1.10    2.90
   0  10  -4   -3.30    2.40
  -1 -10  -4    5.80    4.00
  -1 -10  -4   14.10    3.30
  -1 -10  -4   11.20    3.60
  -1  10  -4    9.90    3.80
  -1  10  -4    8.80    2.80
  -2 -10  -4  820.42   40.40
  -2 -10  -4  839.62   40.30
  -2 -10  -4  880.11   40.60
   2 -10   4  772.92   41.10
  -2  10  -4  897.31   40.50
  -2  10  -4  868.61   40.40
   2  10   4  868.41   40.30
  -3 -10  -4   10.80    5.40
  -3 -10  -4    4.20    3.60
   3  10   4    4.40    3.00
  -3  10  -4    2.70    3.20
  -3  10  -4   12.00    4.30
  -4 -10  -4  585.14   29.20
   4 -10   4  588.54   29.10
   4  10   4  607.84   29.10
  -4  10  -4  611.64   29.20
  -4  10  -4  616.94   29.30
  -5 -10  -4   -6.60    4.10
   5  10   4    0.70    2.70
  -5  10  -4    1.70    3.10
  -5  10  -4    0.10    3.20
  -6  10  -4   84.99    5.50
   6  10   4   76.29    6.10
  -6  10  -4   85.69    6.30
   7  10   4    0.10    3.30
  -7  10  -4    0.10    1.80
   7 -11  -4   83.49    7.20
   7 -11  -4   81.59    5.10
   7  11  -4   80.49    6.30
   7  11  -4   75.59    5.70
   6 -11  -4   59.59    5.50
   6 -11  -4   56.09    5.00
   6 -11  -4   59.49    5.00
   6  11  -4   64.39    5.20
   6  11  -4   53.09    5.20
   5 -11  -4  359.86   17.60
   5 -11  -4  345.47   17.80
   5 -11  -4  352.16   17.90
   5  11  -4  320.17   17.70
   5  11  -4  359.06   17.70
   4 -11  -4   15.90    3.60
   4 -11  -4   16.90    5.60
   4 -11  -4   19.50    4.90
   4 -11  -4   16.30    4.20
   4  11  -4   24.40    4.80
   4  11  -4   20.10    5.00
   3 -11  -4  193.88   11.50
   3 -11  -4  165.98   11.90
   3 -11  -4  185.38   10.40
   3 -11  -4  187.58   10.80
   3  11  -4  208.48   11.30
   3  11  -4  189.68   10.80
   2 -11  -4   81.29    8.70
   2 -11  -4   73.39    7.50
   2 -11  -4   81.29    6.00
   2 -11  -4   78.49    6.30
   2  11  -4   75.19    6.30
   2  11  -4   75.99    5.60
   1 -11  -4    9.40    3.30
   1 -11  -4    8.90    3.10
   1 -11  -4   16.00    4.30
   1  11  -4   18.90    3.90
   1  11  -4    9.30    3.60
   0 -11  -4  653.53   32.00
   0 -11  -4  643.44   31.60
   0 -11  -4  674.33   32.00
   0  11  -4  652.43   32.30
   0  11  -4  696.03   31.90
  -1 -11  -4    9.10    3.70
  -1 -11  -4    3.90    3.80
  -1 -11  -4   -2.30    3.30
  -1  11  -4    4.70    2.80
  -1  11  -4    5.30    3.90
  -2 -11  -4   21.90    5.80
   2 -11   4   22.70    7.50
  -2 -11  -4   30.30    5.60
  -2 -11  -4   14.60    4.00
  -2  11  -4   16.70    5.50
   2  11   4   24.90    5.40
  -3 -11  -4   -2.90    4.20
   3 -11   4    6.10    5.90
  -3  11  -4    5.00    3.00
   3  11   4   -4.50    3.40
   4 -11   4   50.59    6.10
  -4 -11  -4   68.49    7.20
   4  11   4   36.40    7.10
  -4  11  -4   54.09    6.00
  -5 -11  -4    4.30    4.50
  -5  11  -4    3.30    3.00
  -5  11  -4   -2.40    3.10
   5  11   4   -0.50    2.70
  -6  11  -4   19.60    4.50
  -6  11  -4   21.70    3.50
   6  11   4   18.40    5.20
  -7  11  -4    1.80    1.50
   7 -12  -4  200.08    9.90
   7 -12  -4  161.18    9.20
   7  12  -4  175.88   12.20
   6 -12  -4   46.00    4.60
   6 -12  -4   42.00    6.50
   6  12  -4   49.40    4.80
   6  12  -4   48.10    5.30
   5 -12  -4  117.29    7.70
   5 -12  -4  124.39    8.00
   5 -12  -4  115.09    8.30
   5  12  -4  107.29    7.90
   5  12  -4  133.69    8.10
   4 -12  -4   48.80    5.70
   4 -12  -4   49.00    5.10
   4 -12  -4   37.30    5.20
   4 -12  -4   53.79    7.40
   4  12  -4   52.49    5.40
   4  12  -4   60.29    6.00
   3 -12  -4   15.70    4.40
   3 -12  -4   -0.50    4.10
   3 -12  -4    8.40    3.60
   3 -12  -4    5.70    2.80
   3  12  -4    5.00    3.40
   3  12  -4    3.20    3.00
   2 -12  -4   61.09    5.80
   2 -12  -4   67.39    5.50
   2 -12  -4   68.89    8.20
   2 -12  -4   54.49    7.20
   2  12  -4   67.79    5.40
   2  12  -4   53.59    6.40
   1 -12  -4   13.50    4.70
   1 -12  -4   13.10    3.20
   1 -12  -4   18.60    4.40
   1  12  -4   20.30    4.00
   1  12  -4   20.40    5.50
   0 -12  -4   56.99    6.10
   0 -12  -4   44.30    5.50
   0 -12  -4   63.09    6.50
   0  12  -4   76.89    8.10
   0  12  -4   54.49    5.10
  -1 -12  -4   56.59    7.00
  -1 -12  -4   63.99    5.80
  -1 -12  -4   66.19    6.40
  -1  12  -4   50.29    6.90
  -1  12  -4   58.49    5.70
   2 -12   4    5.00    4.50
  -2 -12  -4   16.60    3.60
  -2 -12  -4   11.50    3.80
  -2 -12  -4   22.60    6.00
  -2  12  -4   15.80    5.10
  -2  12  -4   14.80    5.40
   3 -12   4    6.40    5.20
  -3 -12  -4    5.70    4.10
   3  12   4    3.10    4.00
  -3  12  -4    7.70    5.00
  -3  12  -4    2.90    3.00
  -4 -12  -4   59.29    7.60
  -4 -12  -4   66.29    7.90
  -4  12  -4   62.19    6.60
   4  12   4   55.59    5.50
  -4  12  -4   64.69    6.90
  -5  12  -4   10.60    3.70
   5  12   4   19.60    4.70
  -6  12  -4    9.20    2.60
  -6  12  -4   14.20    3.30
   6  12   4   10.90    3.50
   7 -13  -4   45.90    3.80
  -7 -13   4   51.89    3.70
   7 -13  -4   45.70    3.80
   7  13  -4   53.89    4.20
   6 -13  -4  184.68   10.10
   6 -13  -4  186.68   10.20
   6  13  -4  186.18    9.90
   6  13  -4  161.18   10.20
   5 -13  -4   77.69    6.90
   5 -13  -4   65.79    6.10
   5 -13  -4   85.89    6.40
   5  13  -4   84.39    6.70
   5  13  -4   68.49    5.90
   4 -13  -4  171.18   11.40
   4 -13  -4  183.88   10.00
   4  13  -4  169.08   10.00
   3 -13  -4   35.90    7.20
   3 -13  -4   53.29    8.30
   3 -13  -4   39.50    6.00
   3 -13  -4   46.90    5.50
   3  13  -4   41.90    6.10
   3  13  -4   43.80    5.20
   2 -13  -4   87.69    6.40
   2 -13  -4   80.99    7.70
   2 -13  -4   68.09    9.00
   2 -13  -4   83.99    6.10
   2  13  -4   93.69    6.60
   2  13  -4   87.09    7.10
   1 -13  -4   48.00    5.00
   1 -13  -4   40.20    6.50
   1 -13  -4   50.89    5.40
   1  13  -4   55.99    6.00
   1  13  -4   48.80    5.00
   0 -13  -4   73.99    6.50
   0 -13  -4   68.79    6.70
   0 -13  -4   86.29    7.10
   0  13  -4   92.29    8.70
   0  13  -4   92.99    6.30
  -1 -13  -4   23.00    6.40
  -1 -13  -4   33.40    5.40
   1 -13   4   20.00    6.20
  -1 -13  -4   23.10    5.60
  -1  13  -4   35.20    6.30
  -1  13  -4   25.80    5.40
   2 -13   4    8.10    4.70
  -2 -13  -4   11.70    3.20
  -2 -13  -4    7.80    6.90
  -2 -13  -4   12.20    5.60
  -2  13  -4    7.10    3.60
  -2  13  -4   10.00    4.00
   3 -13   4   58.89    8.20
  -3 -13  -4   49.10    7.90
  -3 -13  -4   55.39    5.70
   3  13   4   51.29    7.30
  -3  13  -4   49.00    5.70
  -4 -13  -4   23.70    7.00
   4 -13   4   14.10    7.50
  -4 -13  -4   19.80    5.40
   4  13   4   17.70    5.20
  -4  13  -4   30.70    6.10
  -5  13  -4   -5.50    2.90
   5  13   4    5.80    3.60
  -5  13  -4    5.30    2.90
  -6  13  -4    1.60    1.90
  -6  13  -4    3.70    2.50
   6  13   4    0.20    3.60
   6 -14  -4    5.30    2.60
   6 -14  -4    5.60    2.10
   6  14  -4    7.60    2.60
   6  14  -4   17.20    4.30
   5 -14  -4   82.19    6.30
   5 -14  -4   86.69    6.30
   5 -14  -4   95.59    6.80
   5  14  -4   87.19    6.90
   4 -14  -4    8.70    2.80
   4 -14  -4    7.60    4.40
   4 -14  -4    5.90    3.20
   4  14  -4   11.50    4.10
   4  14  -4   12.40    3.70
   3 -14  -4   59.29    5.90
   3 -14  -4   53.39    5.30
   3 -14  -4   49.90    6.30
   3 -14  -4   50.99    7.60
   3  14  -4   60.39    6.10
   2 -14  -4    5.20    4.80
   2 -14  -4    0.00    2.40
  -2 -14   4    2.80    5.10
   2 -14  -4    8.60    3.90
   2 -14  -4    4.00    3.00
   2  14  -4    3.30    3.20
   2  14  -4    8.20    3.40
   1 -14  -4   29.90    4.60
   1 -14  -4   25.50    6.00
   1 -14  -4   27.10    5.20
   0 -14  -4   -4.50    3.20
   0 -14  -4    1.40    3.40
   0 -14  -4   -0.50    3.70
   0  14  -4    1.70    3.30
   0  14  -4   -0.80    4.60
   1 -14   4   33.10    6.20
  -1 -14  -4   36.20    7.40
  -1 -14  -4   36.40    5.60
  -1 -14  -4   42.00    5.70
  -1  14  -4   32.90    6.60
  -1  14  -4   42.60    6.30
   2 -14   4  135.89    9.10
  -2 -14  -4  122.69    8.80
  -2 -14  -4  106.89    9.80
  -2 -14  -4  120.19    8.20
  -2  14  -4  130.89    8.50
  -2  14  -4  133.09    9.40
  -3 -14  -4  128.99    8.40
   3 -14   4  145.29   10.20
  -3 -14  -4  130.19   10.90
  -3  14  -4  142.99    9.00
   4 -14   4   26.20    8.40
  -4 -14  -4   21.30    5.60
  -4  14  -4   33.00    7.60
   4  14   4   21.80    6.60
  -5  14  -4    1.10    2.70
  -5  14  -4   -1.50    2.70
   5  14   4    1.40    7.00
  -6  14  -4    5.10    2.20
  -6  14  -4    1.20    2.50
   6 -15  -4   16.10    3.60
   6 -15  -4   17.60    3.30
  -6 -15   4   20.70    3.50
   6  15  -4   16.90    3.70
   6  15  -4   20.10    4.60
   5 -15  -4  130.29    7.70
   5 -15  -4  124.09    8.20
   5 -15  -4  121.99    7.30
   5  15  -4  108.99    7.60
   5  15  -4  125.89    7.70
   4 -15  -4   63.69    5.80
   4 -15  -4   61.29    7.50
   4 -15  -4   68.39    5.40
   4  15  -4   66.69    6.30
   4  15  -4   51.69    5.90
   3 -15  -4    1.80    3.30
   3 -15  -4    2.40    2.80
   3 -15  -4    7.30    3.10
  -3 -15   4    4.10    4.00
   3 -15  -4   -2.60    4.20
   3  15  -4    9.40    3.20
   3  15  -4    3.60    3.30
   2 -15  -4   84.09    6.20
   2 -15  -4   93.79    8.90
   2 -15  -4   95.79    7.70
   2 -15  -4   90.49    6.50
  -2 -15   4   84.39    9.10
   2  15  -4   91.09    7.10
   2  15  -4   87.79    7.20
   1 -15  -4   23.50    5.10
   1 -15  -4   17.90    4.40
   1 -15  -4   20.00    3.70
   1  15  -4   24.50    4.90
   0 -15  -4  203.58   11.50
   0 -15  -4  202.78   11.60
   0 -15  -4  213.58   11.30
   0  15  -4  213.18   11.90
   0  15  -4  208.28   12.60
  -1 -15  -4   13.50    4.20
  -1 -15  -4   22.00    5.20
  -1 -15  -4   25.10    5.50
   1 -15   4   20.00    6.10
  -1  15  -4   29.60    6.40
  -1  15  -4   27.40    5.80
   2 -15   4   75.69    7.10
  -2 -15  -4   60.29    5.90
  -2 -15  -4   71.69    8.20
  -2 -15  -4   62.09    6.80
  -2  15  -4   64.09    6.50
  -3 -15  -4    0.90    3.00
   3 -15   4    1.00    4.30
  -3  15  -4    2.90    4.40
  -4 -15  -4   11.30    3.20
  -4  15  -4   12.90    3.80
  -5  15  -4    2.10    2.70
  -5  15  -4   -1.30    2.80
  -6  15  -4    4.40    3.10
  -6  15  -4   -0.90    2.20
  -6 -16   4   19.90    3.80
   6 -16  -4   17.30    4.80
   6 -16  -4   22.20    3.00
   6  16  -4   13.20    4.90
   5 -16  -4    2.30    2.40
   5 -16  -4    2.70    2.40
  -5 -16   4    6.50    2.50
   5 -16  -4    3.80    2.20
   5  16  -4    3.80    2.90
   5  16  -4    1.50    3.90
  -5  16   4   13.50    4.00
   4 -16  -4    6.20    3.10
  -4 -16   4    5.00    3.40
   4 -16  -4    8.00    4.50
   4 -16  -4   10.70    3.90
   4  16  -4    5.80    3.20
   4  16  -4    3.90    3.40
  -3 -16   4   15.40    3.80
   3 -16  -4   16.70    3.30
   3 -16  -4   16.50    4.60
   3 -16  -4   24.60    6.30
   3 -16  -4   20.70    6.80
   3  16  -4   24.20    5.40
   3  16  -4   13.50    4.30
   2 -16  -4    5.50    3.20
   2 -16  -4    9.00    4.80
  -2 -16   4   14.10    6.10
   2 -16  -4   10.30    3.90
   2 -16  -4    3.90    3.00
   2  16  -4    5.70    3.20
   1 -16  -4    8.30    3.30
   1 -16  -4   20.50    4.30
   1 -16  -4    6.80    3.20
   1  16  -4    8.70    3.70
   0 -16  -4   36.70    5.00
   0 -16  -4   34.70    5.90
   0 -16  -4   37.70    5.40
   0  16  -4   38.10    6.70
   0  16  -4   51.39    7.80
  -1 -16  -4    3.00    4.20
  -1 -16  -4    0.40    3.20
  -1 -16  -4    2.10    3.40
   1 -16   4    0.60    3.70
  -1  16  -4    9.70    3.60
  -1  16  -4    1.00    6.30
  -2 -16  -4   72.89    8.90
   2 -16   4  100.99    7.80
  -2 -16  -4   93.09    6.90
  -2 -16  -4   90.49    7.40
  -2  16  -4  105.79    7.70
   3 -16   4   35.10    6.60
  -3 -16  -4   27.90    5.10
  -3  16  -4   25.00    5.00
   4 -16   4    2.80    4.00
  -4 -16  -4    3.20    2.70
  -4  16  -4    0.10    2.40
  -5  16  -4   11.90    3.40
  -5 -17   4    5.40    2.30
   5 -17  -4   14.30    3.90
   5 -17  -4    6.00    2.20
   5 -17  -4    6.20    2.30
   5  17  -4    7.40    3.10
  -5  17   4   13.40    3.70
  -4 -17   4   18.70    4.40
   4 -17  -4   19.30    4.10
   4 -17  -4   20.00    5.50
   4  17  -4   16.80    4.50
   3 -17  -4    0.10    2.60
   3 -17  -4    5.80    4.50
  -3 -17   4   11.20    3.70
   3 -17  -4    5.50    3.30
   3  17  -4    3.10    3.10
   2 -17  -4  220.88   13.80
   2 -17  -4  252.37   12.80
   2 -17  -4  243.58   12.50
   2 -17  -4  246.08   12.30
   2  17  -4  206.48   12.70
   1 -17  -4   18.20    5.00
   1 -17  -4   17.10    5.10
   1 -17  -4   16.30    4.20
   1  17  -4    9.00    3.80
   0 -17  -4  163.38    9.60
   0 -17  -4  175.08    9.40
   0 -17  -4  159.38    9.90
   0  17  -4  147.19   11.00
   0  17  -4  170.78   11.80
  -1 -17  -4   13.50    4.60
   1 -17   4   25.60    5.70
  -1 -17  -4   13.90    3.60
  -1 -17  -4   14.50    4.90
  -1  17  -4   11.60    3.90
  -2 -17  -4    6.60    4.20
  -2 -17  -4   16.10    5.00
   2 -17   4    7.70    3.70
  -2  17  -4    8.80    3.30
   3 -17   4   18.80    5.10
  -3  17  -4   18.80    4.70
  -4 -17  -4   13.30    4.30
   4 -17   4   14.90    4.20
  -4  17  -4   11.40    2.80
  -5  17  -4    6.70    2.30
   5 -18  -4   -2.30    3.20
  -5 -18   4    2.60    2.20
   5 -18  -4    3.10    2.10
  -5  18   4    2.30    2.40
   5  18  -4    2.60    3.20
  -4 -18   4    6.60    2.60
   4 -18  -4    6.50    3.20
   4 -18  -4    5.40    2.30
   4  18  -4    4.00    4.10
   3 -18  -4   19.70    6.40
   3 -18  -4    3.50    4.50
   3 -18  -4    7.10    3.00
  -3 -18   4   21.60    5.10
   3  18  -4   10.40    3.20
   2 -18  -4    0.10    5.40
   2 -18  -4   -3.30    2.90
   2 -18  -4    4.50    3.10
   2 -18  -4   -3.50    2.50
   2  18  -4   -2.70    3.50
   1 -18  -4    5.20    2.70
   1 -18  -4    5.10    3.40
   1 -18  -4    6.20    3.20
   1  18  -4    5.50    4.30
   0 -18  -4    9.70    2.90
   0 -18  -4    8.80    3.10
   0 -18  -4    2.80    3.60
   0 -18   4   17.40    5.20
   0  18  -4    4.40    6.30
   1 -18   4  179.28   10.50
  -1 -18  -4  166.88    9.80
  -1 -18  -4  154.38    9.60
  -1 -18  -4  167.98   12.20
  -1  18  -4  177.48   10.20
   2 -18   4   -2.30    3.40
  -2 -18  -4    1.70    3.00
  -2  18  -4   -2.40    2.90
  -3 -18  -4   94.29    6.60
   3 -18   4  110.89    7.70
  -3  18  -4   97.09    6.60
   4 -18   4    0.60    3.70
  -4 -18  -4    5.30    2.60
  -4  18  -4    3.00    2.40
  -5  18  -4   32.40    4.00
  -5 -19   4    3.70    2.40
   5 -19  -4    3.40    2.10
   5 -19  -4    8.80    3.00
  -5  19   4    6.40    2.30
  -4 -19   4   26.40    4.20
   4 -19  -4   21.80    3.60
   4 -19  -4   19.50    4.80
   4 -19  -4   22.50    3.10
   3 -19  -4   19.80    6.30
   3 -19  -4   17.20    4.00
  -3 -19   4   23.80    5.60
   3 -19  -4   14.60    4.30
   3  19  -4   17.60    5.40
   2 -19  -4   40.40    5.00
   2 -19  -4   45.40    5.30
   2 -19  -4   33.70    9.50
   2  19  -4   29.60    6.30
   1 -19  -4    0.00    2.50
   1 -19  -4    5.10    3.40
   1 -19  -4    6.30    3.80
   0 -19  -4   73.09    6.40
   0 -19  -4   56.09    7.30
   0 -19   4   65.69    6.70
   0 -19  -4   75.39    5.80
  -1 -19  -4   39.80    6.50
   1 -19   4   31.80    5.50
  -1 -19  -4   30.00    4.90
  -2 -19  -4    7.80    2.90
   2 -19   4    8.70    3.60
  -2  19  -4   14.20    4.60
   3 -19   4   16.70    5.10
  -3 -19  -4   10.80    2.80
  -3  19  -4    7.10    3.50
  -4 -19  -4   15.70    3.90
   4 -19   4    5.10    6.10
  -4  19  -4    5.50    2.40
  -4 -20   4   24.20    4.50
   4 -20  -4   12.10    3.30
   4 -20  -4   11.60    3.90
   4 -20  -4   19.20    2.80
  -4  20   4   21.10    3.60
   3 -20  -4   19.40    3.80
   3 -20  -4   26.10    3.90
   3 -20  -4   36.50    5.90
   3  20  -4   12.60    4.90
   2 -20  -4   -1.70    2.40
   2 -20  -4    2.30    2.50
   1 -20  -4   45.80    5.50
  -1 -20   4   42.20    5.20
   1 -20  -4   39.30    5.00
   0 -20   4   48.20    7.50
   0 -20  -4   56.99    5.40
   1 -20   4   53.29    5.50
  -1 -20  -4   47.00    4.90
  -1  20  -4   48.90    5.90
  -2 -20  -4   36.40    4.10
   2 -20   4   37.70    4.70
  -2  20  -4   30.90    4.80
   3 -20   4   34.00    5.30
  -3 -20  -4   24.30    3.70
  -3  20  -4   22.60    3.80
  -4 -20  -4   25.30    4.20
   4 -20   4   17.20    4.10
  -4  20  -4   15.80    3.30
   4 -21  -4   -2.40    3.40
   4 -21  -4    1.40    2.60
  -4 -21   4   14.30    3.30
  -4  21   4   13.30    4.00
   3 -21  -4    5.30    2.50
   3 -21  -4    3.80    2.20
  -3 -21   4    7.00    2.30
   2 -21  -4   60.09    5.80
   2 -21  -4   78.09    5.10
  -2 -21   4   68.99    5.50
  -1 -21   4    6.10    3.10
   1 -21  -4    2.20    4.80
   1 -21  -4    6.10    3.20
   0 -21  -4  127.99    8.20
   0 -21   4  128.79    7.90
  -1 -21  -4    4.40    2.70
   1 -21   4    3.30    2.70
   2 -21   4   28.90    4.50
  -2 -21  -4   30.00    3.80
  -2  21  -4   20.90    4.20
   3 -21   4   57.79    5.40
  -3 -21  -4   48.60    4.40
  -3  21  -4   44.60    4.10
  -3 -22   4   37.20    4.50
   3 -22  -4   41.60    3.40
  -3  22   4   43.50    3.90
   2 -22  -4    7.00    2.90
  -2 -22   4    5.10    2.80
  -1 -22   4   61.89    4.90
   1 -22  -4   49.10    4.50
   0 -22  -4    7.90    2.50
   0 -22   4    9.00    2.70
  -1 -22  -4    2.70    2.20
   1 -22   4    0.90    3.00
  -2 -22  -4   25.10    3.60
   2 -22   4   25.80    4.20
  -2  22  -4   23.00    3.90
   3 -22   4    2.60    2.70
  -3 -22  -4    1.80    2.00
  -3  22  -4    2.10    2.00
   2 -23  -4   41.20    3.70
  -2 -23   4   41.80    3.90
  -1 -23   4    9.20    2.70
   1 -23  -4   15.60    3.20
   0 -23  -4   21.10    3.50
   0 -23   4   25.00    4.60
   1 -23   4    6.60    2.40
  -1 -23  -4    5.20    2.30
   2 -23   4   40.90    4.30
  -2 -23  -4   38.70    3.80
  -2  23  -4   45.70    4.80
   1 -24  -4    4.10    1.90
  -1 -24   4   -0.30    1.90
  -1  24   4    3.40    2.40
   0 -24   4   13.10    4.50
   0 -24  -4    9.90    4.00
   1 -24   4   14.50    3.10
   7   0  -5   27.40    3.80
   7   0  -5   27.20    4.40
   6   0  -5   10.10    2.50
   6   0  -5   16.30    4.10
   5   0  -5   78.09    6.00
   5   0  -5   79.69    5.90
   4   0  -5   15.10    3.90
   4   0  -5   16.70    4.80
   4   0  -5   16.90    4.50
   3   0  -5  298.77   14.30
   3   0  -5  280.97   14.50
   3   0  -5  257.47   14.40
  -2   0   5   14.10    4.20
   2   0  -5   11.20    2.70
  -1   0   5  712.63   33.70
   1   0  -5  656.63   32.50
   0   0   5   69.09    7.00
   0   0  -5   59.09    5.00
   1   0   5 2514.65  119.79
  -1   0  -5 2581.24  118.69
  -2   0  -5   48.80    5.50
  -2   0  -5   49.90    5.50
  -3   0  -5  331.97   16.60
  -3   0  -5  316.07   16.50
  -4   0  -5   58.79    5.90
  -4   0  -5   57.39    6.50
   4   0   5   73.59    5.60
  -5   0  -5    9.90    4.40
   5   0   5    9.70    2.90
  -5   0  -5   14.70    4.80
   6   0   5   17.50    4.50
  -6   0  -5   27.10    5.30
   7   0   5   -0.10    3.00
  -7   0  -5    3.90    1.90
   7  -1  -5   30.40    4.40
   7  -1  -5   27.50    3.30
   7   1  -5   30.30    3.40
   7   1  -5   31.40    3.50
   6  -1  -5   57.59    5.10
   6  -1  -5   56.19    5.10
   6   1  -5   48.00    4.80
   6   1  -5   60.69    5.00
   5  -1  -5    1.50    2.60
   5  -1  -5   -2.50    2.70
   5   1  -5    0.80    2.50
   5   1  -5    1.10    2.40
   5   1  -5    3.40    4.60
   4  -1  -5   78.59    6.00
   4  -1  -5   71.39    5.90
   4   1  -5   76.29    6.00
   4   1  -5   72.99    6.00
   4   1  -5   73.89    5.70
   3  -1  -5   16.90    5.60
   3  -1  -5   20.80    3.30
   3  -1  -5   19.40    4.80
   3   1  -5   30.30    5.40
   3   1  -5   14.00    4.50
   3   1  -5   25.70    4.20
  -2  -1   5   85.99    8.80
   2  -1  -5   80.39    5.90
   2   1  -5   85.59    5.70
  -2   1   5   89.89    8.80
   1  -1  -5   17.30    3.90
  -1  -1   5   14.20    3.50
   1   1  -5   10.60    3.40
  -1   1   5   18.60    5.90
   0  -1  -5 1104.99   52.39
   0  -1   5 1117.49   53.49
   0   1   5 1161.48   53.59
   0   1  -5 1073.39   52.39
   1  -1   5  175.58   11.90
  -1  -1  -5  167.58    9.20
   1   1   5  150.68   11.50
  -1   1  -5  162.48    9.10
  -2  -1  -5  686.23   32.20
  -2  -1  -5  667.93   32.20
  -2   1  -5  688.63   32.30
  -2   1  -5  645.64   32.20
  -3  -1  -5    4.20    3.10
  -3  -1  -5   14.50    4.60
  -3   1  -5    9.90    3.00
  -3   1  -5    9.60    3.20
   3   1   5   16.20    3.60
  -4  -1  -5  314.47   16.40
  -4  -1  -5  314.17   17.00
   4  -1   5  334.97   16.50
   4   1   5  345.67   16.40
  -4   1  -5  311.47   16.40
  -4   1  -5  314.17   16.70
  -5  -1  -5   95.29    6.70
   5  -1   5   86.99    6.10
  -5  -1  -5   96.99    8.70
   5   1   5   93.59    6.40
  -5   1  -5  110.69    8.10
  -5   1  -5   99.19    7.00
  -6  -1  -5   44.70    6.90
   6  -1   5   38.00    4.30
  -6   1  -5   36.20    5.70
   7  -1   5    6.70    3.10
  -7  -1  -5    5.00    2.20
   7   1   5    6.30    2.70
  -7   1  -5    4.90    2.00
   7  -2  -5   38.40    3.70
   7  -2  -5   38.80    3.70
   7   2  -5   38.40    3.80
   7   2  -5   44.50    4.00
   6  -2  -5   40.20    4.50
   6  -2  -5   49.90    4.70
   6   2  -5   40.10    4.50
   6   2  -5   38.70    4.60
   5  -2  -5   53.09    5.40
   5  -2  -5   58.09    5.50
   5   2  -5   63.99    5.40
   5   2  -5   61.09    6.40
   5   2  -5   52.59    5.40
   4  -2  -5   10.30    2.70
   4  -2  -5   14.40    4.20
   4  -2  -5    6.20    4.30
   4   2  -5   10.30    2.90
   4   2  -5   12.00    2.80
   4   2  -5   14.50    4.20
   3  -2  -5   45.00    6.30
   3  -2  -5   30.20    6.30
   3   2  -5   47.00    5.20
   3   2  -5   50.69    6.10
   3   2  -5   48.90    4.50
   2  -2  -5  143.29    9.00
  -2  -2   5  165.38   11.30
  -2   2   5  159.28   10.60
  -1  -2   5   18.60    5.90
   1  -2  -5   17.50    4.10
   1   2  -5   11.20    3.20
  -1   2   5   13.90    3.60
   0  -2   5   87.59    7.60
   0  -2  -5   80.19    5.80
   0   2   5   81.79    7.90
   0   2  -5   74.49    5.50
   1  -2   5   55.59    8.60
  -1  -2  -5   48.20    5.00
   1   2   5   30.30    8.30
  -2  -2  -5   11.20    3.10
  -2  -2  -5   15.50    5.00
  -2   2  -5   11.40    3.90
  -2   2  -5   10.10    3.00
  -2   2  -5   20.60    5.70
  -3  -2  -5   12.00    4.20
  -3  -2  -5    8.80    3.50
  -3   2  -5   10.80    3.30
  -3   2  -5    5.20    3.10
   3   2   5   12.00    3.40
  -4  -2  -5   76.09    7.90
   4  -2   5   89.59    6.20
  -4  -2  -5   89.19    6.30
   4   2   5   93.29    6.20
  -4   2  -5   77.39    6.40
  -4   2  -5   80.79    7.30
   5  -2   5    8.70    3.30
  -5  -2  -5   16.00    4.50
  -5   2  -5   11.30    2.90
  -5   2  -5   13.70    3.70
   5   2   5    6.30    2.40
   6  -2   5   27.10    3.90
  -6  -2  -5   47.80    7.30
   6   2   5   33.50    3.90
  -7  -2  -5    1.30    2.10
   7  -2   5    0.90    3.40
  -7   2  -5    5.70    1.90
   7   2   5    6.00    3.00
   7  -3  -5   36.20    3.50
   7  -3  -5   32.80    3.40
   7   3  -5   30.80    3.60
   7   3  -5   43.10    3.80
   6  -3  -5   44.10    4.50
   6  -3  -5   45.30    4.60
   6   3  -5   30.60    6.70
   6   3  -5   48.70    4.70
   6   3  -5   52.09    4.70
   5  -3  -5    3.90    2.70
   5  -3  -5    1.80    2.70
   5  -3  -5    6.10    4.20
   5   3  -5    3.70    2.70
   5   3  -5    4.50    2.40
   4  -3  -5   15.80    4.40
   4  -3  -5   17.50    3.90
   4   3  -5   13.80    3.00
   4   3  -5   15.80    4.40
   3  -3  -5   18.50    3.40
   3  -3  -5   17.70    3.20
   3  -3  -5   23.10    6.00
   3   3  -5   18.10    4.10
   3   3  -5   35.00    5.40
   3   3  -5   25.60    3.70
  -2  -3   5   -3.30    3.90
  -2   3   5    2.70    4.00
   2   3  -5    0.10    2.00
   1  -3  -5    5.40    3.10
   1   3  -5   10.60    3.10
  -1   3   5    1.60    3.30
   0  -3  -5   17.20    4.50
   0   3  -5   16.00    3.50
   0   3   5   10.30    3.80
  -1  -3  -5  191.38   11.40
  -1   3  -5  159.28    9.30
  -2  -3  -5   52.79    5.30
  -2  -3  -5   47.00    5.70
  -2   3  -5   57.59    7.30
  -2   3  -5   50.39    5.50
  -2   3  -5   59.19    5.00
  -3  -3  -5   78.79    6.90
  -3  -3  -5   74.49    6.00
  -3   3  -5   79.09    6.30
   3   3   5   71.59    6.00
  -3   3  -5   82.29    6.30
   4  -3   5   29.10    4.60
  -4  -3  -5   26.60    4.80
  -4  -3  -5   29.50    6.70
  -4   3  -5   43.70    5.60
  -4   3  -5   29.70    4.90
   4   3   5   31.90    4.50
  -5  -3  -5   15.80    4.80
   5  -3   5   17.30    4.00
  -5   3  -5   17.20    5.20
  -5   3  -5   17.70    5.60
   5   3   5   16.70    3.50
   6  -3   5    5.40    2.90
  -6  -3  -5   11.50    3.70
  -6   3  -5    3.70    2.50
   6   3   5    3.70    2.70
  -7  -3  -5   18.80    3.60
   7  -3   5   13.90    5.30
  -7   3  -5   11.20    3.20
   7   3   5   14.00    3.70
   7  -4  -5   50.29    4.20
   7  -4  -5   52.09    4.30
   7   4  -5   46.80    4.10
   7   4  -5   52.49    4.10
   6  -4  -5  237.58   12.20
   6  -4  -5  237.08   12.40
   6   4  -5  215.78   13.10
   6   4  -5  241.48   12.40
   6   4  -5  240.48   12.20
   5  -4  -5   32.90    4.70
   5  -4  -5   36.60    4.80
   5   4  -5   43.60    4.90
   5   4  -5   39.30    4.60
   5   4  -5   37.60    5.10
   4  -4  -5   82.89    7.10
   4  -4  -5   82.19    6.50
   4  -4  -5   80.69    8.10
   4   4  -5   82.49    6.00
   4   4  -5   84.69    6.40
   3  -4  -5  104.69    8.30
   3  -4  -5  116.99    7.50
   3  -4  -5  110.29    8.10
   3  -4  -5  123.99    9.20
   3   4  -5  120.99    7.10
   3   4  -5  113.29    7.20
   3   4  -5  107.79    7.80
   2  -4  -5  283.57   14.70
   2  -4  -5  250.27   14.30
   2   4  -5  300.67   14.20
  -2   4   5  274.07   16.20
  -1   4   5  276.97   15.90
   1   4  -5  287.77   14.30
   0  -4  -5    9.10    3.20
   0   4   5    0.90    3.70
  -1  -4  -5  177.98   10.40
  -1  -4  -5  165.48   10.90
  -1   4  -5  217.98   10.30
  -1   4  -5  184.68   10.90
  -2  -4  -5   67.99    6.00
  -2  -4  -5   71.69    6.40
  -2   4  -5   69.99    7.80
  -2   4  -5   72.19    6.20
  -2   4  -5   78.89    5.60
  -3  -4  -5  260.37   14.30
  -3  -4  -5  267.77   14.10
  -3   4  -5  262.47   14.10
   3   4   5  295.87   14.00
  -3   4  -5  267.87   14.30
  -4  -4  -5    4.40    2.80
   4  -4   5    1.90    2.80
  -4  -4  -5    4.70    3.80
  -4   4  -5    2.20    2.80
   4   4   5    1.70    3.00
  -4   4  -5    1.50    3.00
  -5  -4  -5   59.89    6.40
   5  -4   5   50.69    5.10
  -5   4  -5   56.49    6.40
  -5   4  -5   56.29    6.10
   5   4   5   50.99    4.60
   6  -4   5   -1.30    2.70
  -6  -4  -5   -1.40    2.30
  -6   4  -5    1.50    2.30
  -6   4  -5    7.40    4.50
   6   4   5    1.70    2.30
  -7  -4  -5    1.80    2.30
   7   4   5    1.90    2.60
  -7   4  -5   -2.60    1.70
   7  -5  -5  114.99    6.70
   7  -5  -5  121.99    6.90
   7   5  -5  127.29    6.90
   7   5  -5  116.39    6.70
   6  -5  -5  143.39    8.70
   6  -5  -5  149.39    8.60
   6   5  -5  150.18    8.60
   6   5  -5  138.79    9.40
   6   5  -5  147.89    8.50
   5  -5  -5  103.99    6.90
   5  -5  -5  106.89    7.60
   5  -5  -5  101.49    7.10
   5   5  -5  105.99    7.00
   5   5  -5   98.69    6.90
   5   5  -5  102.69    7.30
   4  -5  -5  201.98   11.10
   4  -5  -5  199.18   11.40
   4  -5  -5  205.88   11.60
   4   5  -5  207.28   11.10
   4   5  -5  197.58   11.00
   4   5  -5  204.18   11.40
   3  -5  -5   -2.60    3.80
   3  -5  -5    2.80    3.70
   3  -5  -5    4.90    3.10
   3  -5  -5    4.00    2.70
   3   5  -5    4.80    3.30
   3   5  -5    4.20    2.20
   3   5  -5    0.70    2.60
   2  -5  -5   15.20    4.60
   2  -5  -5   24.80    6.30
   2  -5  -5   12.30    3.30
  -2   5   5   12.20    5.60
   2   5  -5    9.60    3.10
   2   5  -5   12.70    3.70
   1  -5  -5    4.90    4.10
   1  -5  -5    1.70    2.90
   1   5  -5    3.00    2.20
  -1   5   5    8.60    4.20
   0  -5  -5   13.60    3.30
   0  -5  -5   15.50    3.80
   0   5  -5   17.20    3.70
  -1  -5  -5   10.40    2.90
  -1  -5  -5   14.30    3.20
  -1   5  -5   14.20    3.70
  -1   5  -5   12.10    3.60
  -2  -5  -5    9.10    3.00
  -2  -5  -5   14.30    3.50
  -2   5  -5    9.60    2.80
   2   5   5   13.40    3.60
  -2   5  -5   14.60    3.80
  -2   5  -5   27.70    7.50
  -3  -5  -5   95.69    6.90
  -3  -5  -5  110.09    7.30
  -3   5  -5   96.49    7.40
  -3   5  -5   97.69    7.20
   3   5   5  104.69    6.60
  -4  -5  -5   22.00    4.50
  -4  -5  -5   25.30    4.50
   4  -5   5   21.90    4.70
  -4   5  -5   18.10    5.00
   4   5   5   29.60    5.40
  -4   5  -5   22.80    4.90
   5  -5   5  157.48    9.60
  -5  -5  -5  173.98    9.70
  -5   5  -5  174.58   10.20
  -5   5  -5  168.28    9.60
   5   5   5  155.88    9.20
   6  -5   5    3.10    2.70
  -6  -5  -5   -0.90    2.60
   6   5   5    0.80    2.90
  -6   5  -5    5.30    2.30
  -6   5  -5    6.40    3.40
  -7  -5  -5   38.90    5.40
  -7   5  -5   33.60    3.60
   7   5   5   29.10    4.20
   7  -6  -5   48.50    4.80
   7   6  -5   50.29    4.50
   7   6  -5   54.69    6.00
   6  -6  -5  118.29    7.50
   6  -6  -5  104.49    7.30
   6  -6  -5  104.19    7.20
   6   6  -5  109.39    7.10
   6   6  -5   92.79    8.80
   5  -6  -5   62.09    5.70
   5  -6  -5   41.10    6.20
   5  -6  -5   54.79    5.20
   5   6  -5   45.00    5.50
   5   6  -5   54.89    5.30
   5   6  -5   61.89    5.30
   4  -6  -5   20.10    5.50
   4  -6  -5   22.00    4.90
   4  -6  -5   16.20    4.30
   4   6  -5   17.30    4.40
   4   6  -5   15.50    3.30
   4   6  -5   22.30    4.80
   3  -6  -5  175.48   10.10
   3  -6  -5  176.08   10.10
   3  -6  -5  180.18   10.00
   3  -6  -5  163.38   10.40
   3   6  -5  165.18    9.70
   3   6  -5  174.98   10.40
   3   6  -5  180.78    9.90
   2  -6  -5   75.69    6.00
   2  -6  -5   79.69    7.00
   2  -6  -5   80.99    6.20
   2   6  -5   70.79    6.40
   2   6  -5   82.79    5.90
   1  -6  -5  127.59    7.30
   1  -6  -5  109.79    8.10
   1   6  -5  127.29    7.30
   0  -6  -5  198.48   10.60
   0  -6  -5  183.38   11.00
   0   6  -5  216.18   10.80
  -1  -6  -5  110.59    7.40
  -1  -6  -5  108.99    7.60
  -1   6  -5  123.89    7.20
   1   6   5  108.39    7.10
  -1   6  -5  109.19    7.80
  -2  -6  -5   82.89    6.50
  -2  -6  -5   79.29    6.60
  -2   6  -5   78.19    5.90
  -2   6  -5   59.39    6.30
  -2   6  -5   85.89    8.80
   2   6   5   81.89    5.60
  -3  -6  -5  197.68   11.60
  -3  -6  -5  209.28   11.50
  -3   6  -5  214.08   12.00
  -3   6  -5  197.08   11.40
   3   6   5  230.78   11.40
  -4  -6  -5   22.80    6.60
  -4  -6  -5   41.40    5.20
   4  -6   5   34.60    5.20
  -4   6  -5   34.20    5.30
   4   6   5   40.30    4.40
  -4   6  -5   41.70    5.60
  -5  -6  -5  127.99    7.90
   5  -6   5  111.19    7.80
   5   6   5  117.59    7.70
  -5   6  -5  126.99    8.20
  -5   6  -5  124.09    7.90
  -6  -6  -5    3.40    2.90
   6  -6   5    2.50    3.20
   6   6   5   -0.10    3.10
  -6   6  -5    5.50    2.90
  -6   6  -5    3.60    2.30
  -7  -6  -5    3.70    2.90
   7   6   5    3.10    2.90
  -7   6  -5    6.50    2.50
   7  -7  -5    2.60    2.80
   7  -7  -5    4.40    2.40
   7   7  -5    3.10    2.00
   7   7  -5    5.00    2.10
   7   7  -5    1.10    5.70
   6  -7  -5   35.00    4.80
   6  -7  -5   27.40    4.70
   6  -7  -5   22.00    4.40
   6   7  -5   19.20    3.70
   6   7  -5   30.70    5.00
   6   7  -5   28.00    5.20
   5  -7  -5  102.09    6.80
   5  -7  -5  104.09    7.70
   5  -7  -5  113.99    7.60
   5   7  -5  101.59    7.40
   5   7  -5  109.79    7.00
   4  -7  -5   18.30    5.50
   4  -7  -5   30.50    4.90
   4  -7  -5   13.10    4.40
   4  -7  -5   20.00    4.10
   4   7  -5   22.80    4.30
   4   7  -5   16.30    5.00
   4   7  -5   16.50    4.70
   3  -7  -5  218.88   12.70
   3  -7  -5  234.98   12.30
   3  -7  -5  230.88   12.30
   3  -7  -5  227.98   12.30
   3   7  -5  247.08   12.40
   3   7  -5  208.38   12.60
   3   7  -5  238.78   12.30
   2  -7  -5   54.39    5.20
   2  -7  -5   45.80    5.30
   2  -7  -5   44.50    6.30
   2   7  -5   55.39    5.00
   2   7  -5   58.99    5.70
   1  -7  -5   75.89    6.80
   1  -7  -5   89.89    6.00
   1  -7  -5   89.69    8.70
   1   7  -5   82.99    5.70
   0  -7  -5   28.10    4.20
   0  -7  -5   24.60    4.80
   0   7  -5   30.20    4.20
   0   7  -5   31.60    7.60
  -1  -7  -5  104.29    7.30
  -1  -7  -5   95.59    6.70
   1   7   5   96.79    7.00
  -1   7  -5  105.59    8.00
  -1   7  -5  127.49    8.40
  -2  -7  -5    5.90    2.90
  -2  -7  -5    7.80    3.10
  -2   7  -5   13.60    3.50
   2   7   5    8.00    2.90
  -2   7  -5    8.40    3.00
  -3  -7  -5   15.80    5.30
  -3  -7  -5    7.90    5.10
  -3   7  -5   10.40    3.70
   3   7   5    4.80    2.60
  -3   7  -5    7.80    3.50
   4  -7   5   10.00    3.40
  -4  -7  -5    9.00    3.50
  -4   7  -5    7.20    3.30
   4   7   5   14.80    4.10
  -4   7  -5    9.40    3.50
   5  -7   5   30.80    4.80
  -5   7  -5   28.20    4.90
   5   7   5   32.90    4.10
  -5   7  -5   36.90    5.20
  -6  -7  -5    4.00    2.70
   6  -7   5    1.30    3.30
  -6   7  -5    1.10    2.20
   6   7   5    4.20    2.60
  -6   7  -5   -0.20    3.00
  -7   7  -5   13.10    2.90
   7   7   5    3.00    3.40
   7  -8  -5   -0.20    1.70
   7  -8  -5    1.60    1.80
   7   8  -5   -0.70    2.50
   6  -8  -5   82.29    5.80
   6  -8  -5   80.29    5.90
   6  -8  -5   73.19    5.90
   6   8  -5   85.09    6.80
   6   8  -5   81.69    6.10
   6   8  -5   81.89    5.60
   5  -8  -5    8.30    3.30
   5  -8  -5    7.50    3.30
   5  -8  -5    7.80    3.60
   5   8  -5    8.20    2.60
   5   8  -5    4.70    2.70
   5   8  -5    8.70    3.00
   4  -8  -5   75.39    5.80
   4  -8  -5   66.99    6.50
   4  -8  -5   63.59    6.70
   4  -8  -5   73.49    6.20
   4   8  -5   70.59    6.30
   4   8  -5   74.99    6.10
   4   8  -5   68.09    6.00
   3  -8  -5  249.78   14.00
   3  -8  -5  256.07   13.30
   3  -8  -5  262.57   13.60
   3  -8  -5  232.18   13.50
   3   8  -5  276.07   13.60
   3   8  -5  224.18   13.80
   3   8  -5  278.07   13.70
   2  -8  -5    0.60    2.80
   2  -8  -5    7.60    3.50
   2  -8  -5    1.30    2.50
   2   8  -5    1.50    2.80
   2   8  -5    1.40    2.70
   1  -8  -5  235.68   14.30
   1  -8  -5  267.17   13.10
   1  -8  -5  262.97   13.30
   1   8  -5  226.08   13.60
   1   8  -5  276.87   13.30
   0  -8  -5    5.90    5.30
   0  -8  -5    0.60    3.10
   0  -8  -5    3.70    2.30
   0   8  -5    1.20    4.00
  -1  -8  -5   38.40    4.80
  -1  -8  -5   33.60    4.80
   1   8   5   38.50    5.70
  -1   8  -5   49.00    6.30
  -1   8  -5   36.40    4.70
  -2  -8  -5   33.10    5.40
  -2  -8  -5   41.20    5.30
  -2   8  -5   39.10    5.70
  -2   8  -5   33.40    4.80
   2   8   5   31.00    5.20
  -3  -8  -5   16.30    5.30
  -3  -8  -5   27.40    6.40
   3   8   5   20.10    4.20
  -3   8  -5   22.70    5.40
  -3   8  -5   12.90    4.20
  -4  -8  -5   12.40    3.60
  -4   8  -5    6.40    3.30
  -4   8  -5   13.50    3.20
   4   8   5    8.40    4.40
  -5  -8  -5   29.40    5.20
   5  -8   5   26.50    5.00
  -5   8  -5   36.70    5.00
   5   8   5   27.70    4.10
  -5   8  -5   27.90    4.90
  -6  -8  -5   19.80    4.40
  -6   8  -5   10.60    3.00
   6   8   5   12.90    3.50
  -6   8  -5   13.90    3.60
  -7   8  -5    2.10    1.70
   7  -9  -5    0.70    1.70
   7  -9  -5    1.20    1.80
   7   9  -5    2.60    2.50
   6  -9  -5    5.60    2.60
   6  -9  -5    6.90    2.80
   6  -9  -5    5.40    2.50
   6   9  -5    6.10    3.30
   6   9  -5   12.20    4.10
   5  -9  -5  189.68   10.80
   5  -9  -5  193.98   11.00
   5  -9  -5  195.98   10.70
   5   9  -5  183.88   10.40
   5   9  -5  186.48   10.90
   5   9  -5  186.68   10.70
   4  -9  -5    7.10    3.30
   4  -9  -5    0.60    3.40
   4  -9  -5    2.40    3.10
   4  -9  -5    1.50    2.40
   4   9  -5    2.80    2.70
   4   9  -5    6.40    3.10
   4   9  -5   -3.40    3.50
   3  -9  -5  296.57   15.30
   3  -9  -5  310.37   15.00
   3  -9  -5  291.37   15.00
   3  -9  -5  271.77   16.10
   3   9  -5  279.77   15.70
   3   9  -5  280.57   15.10
   3   9  -5  334.37   15.60
   2  -9  -5   45.50    5.00
   2  -9  -5   46.50    5.30
   2  -9  -5   48.10    6.10
   2   9  -5   62.09    5.00
   2   9  -5   49.20    5.70
   1  -9  -5   -2.40    4.30
   1  -9  -5    5.60    2.80
   1  -9  -5    3.40    2.60
   1   9  -5    3.10    3.60
   1   9  -5    4.00    3.60
   0  -9  -5   11.60    4.00
   0  -9  -5   10.80    3.40
   0  -9  -5   11.90    4.80
   0   9  -5   15.90    4.10
   0   9  -5   12.10    4.90
  -1  -9  -5    7.10    3.00
  -1  -9  -5    3.20    2.70
  -1   9  -5    3.80    2.70
  -1   9  -5    5.00    3.70
  -2  -9  -5   20.70    5.00
  -2  -9  -5   23.80    5.00
  -2   9  -5   19.40    3.80
  -2   9  -5   26.00    4.70
   2   9   5   32.10    4.90
  -3  -9  -5   16.40    5.50
  -3  -9  -5   18.40    5.30
  -3   9  -5    7.30    4.20
  -3   9  -5   17.60    5.10
   4  -9   5   27.70    4.80
  -4  -9  -5   14.20    3.40
  -4   9  -5   23.10    5.30
   4   9   5   19.00    4.00
  -4   9  -5   32.10    5.50
  -5  -9  -5   32.90    5.60
  -5   9  -5   28.20    4.80
  -5   9  -5   21.20    4.70
   5   9   5   19.60    4.10
  -6  -9  -5   13.60    4.30
  -6   9  -5   12.60    3.50
  -6   9  -5    8.90    2.90
   6   9   5   10.90    4.00
   7 -10  -5   25.30    3.10
   7 -10  -5   29.20    3.50
   7  10  -5   30.60    3.70
   6 -10  -5   19.00    3.80
   6 -10  -5   13.00    3.90
   6 -10  -5   16.60    3.70
   6  10  -5   17.30    3.80
   6  10  -5   26.30    4.70
   5 -10  -5   98.59    7.50
   5 -10  -5  101.59    7.10
   5 -10  -5  109.39    7.40
   5  10  -5   96.29    6.90
   5  10  -5   89.49    6.80
   4 -10  -5    5.70    3.10
   4 -10  -5    7.00    2.60
   4 -10  -5    6.90    3.60
   4 -10  -5   17.10    4.60
   4  10  -5    6.60    3.00
   4  10  -5    2.80    2.30
   4  10  -5    1.50    3.10
   3 -10  -5   10.10    2.90
   3 -10  -5    9.20    3.10
   3 -10  -5    8.10    2.90
   3 -10  -5    5.50    4.10
   3  10  -5   15.00    4.30
   2 -10  -5   11.60    3.40
   2 -10  -5   21.30    5.80
   2 -10  -5   22.10    4.20
   2  10  -5   17.10    5.00
   2  10  -5    6.60    3.00
   1 -10  -5   24.60    4.10
   1 -10  -5   20.40    4.40
   1 -10  -5   31.60    6.70
   1  10  -5   19.10    5.70
   1  10  -5   29.80    4.20
   0 -10  -5   24.20    4.30
   0 -10  -5   20.10    5.30
   0 -10  -5   21.60    4.80
   0  10  -5   39.10    7.50
   0  10  -5   33.10    6.10
  -1 -10  -5   32.00    8.60
  -1 -10  -5   23.50    4.60
  -1 -10  -5   31.20    4.90
  -1  10  -5   28.20    6.20
  -1  10  -5   25.50    4.60
  -2 -10  -5    7.90    3.50
  -2  10  -5   18.70    5.40
  -2  10  -5   10.90    3.30
   2  10   5    7.30    4.00
  -3 -10  -5   35.00    5.50
  -3 -10  -5   27.00    5.80
   3  10   5   29.20    5.20
  -3  10  -5   22.40    6.70
  -3  10  -5   36.90    5.40
   4 -10   5   29.80    4.80
  -4 -10  -5   18.60    5.30
  -4  10  -5   19.60    5.70
  -4  10  -5   22.80    5.50
   4  10   5   16.20    4.20
  -5 -10  -5   -0.90    2.90
   5 -10   5   -1.40    3.40
  -5  10  -5    3.30    2.50
   5  10   5    1.20    3.10
  -5  10  -5    3.50    5.60
  -6 -10  -5    7.30    4.30
  -6  10  -5    0.50    2.00
  -6  10  -5   -1.10    2.60
   6  10   5    1.00    3.00
   7 -11  -5   66.09    4.30
   7 -11  -5   64.79    4.30
   7  11  -5   64.79    4.40
   6 -11  -5   -1.60    2.00
   6 -11  -5    3.10    2.00
   6 -11  -5    2.70    2.10
   6  11  -5    1.50    2.40
   6  11  -5    0.30    3.00
   5 -11  -5  174.18    9.90
   5 -11  -5  164.78    9.60
   5 -11  -5  161.48   10.20
   5  11  -5  155.58   10.10
   5  11  -5  176.68   10.30
   4 -11  -5   -0.30    2.60
   4 -11  -5    8.70    3.50
   4 -11  -5    1.30    2.90
   4 -11  -5   -0.40    2.80
   4  11  -5    4.50    3.10
   4  11  -5    0.70    2.60
   3 -11  -5  505.75   25.50
   3 -11  -5  523.65   26.30
   3 -11  -5  520.95   25.80
   3 -11  -5  515.45   25.40
   3  11  -5  528.05   25.80
   3  11  -5  568.84   26.20
   2 -11  -5    7.20    3.10
   2 -11  -5   18.60    5.80
   2 -11  -5    7.80    2.90
   2  11  -5   12.90    4.10
   2  11  -5    9.10    3.60
   1 -11  -5  163.68   10.50
   1 -11  -5  170.88    9.40
   1 -11  -5  155.98    9.10
   1  11  -5  152.88    9.40
   1  11  -5  163.38    9.80
   0 -11  -5  119.29    7.20
   0 -11  -5   92.69    9.20
   0 -11  -5  111.89    7.80
   0  11  -5  125.59    9.70
   0  11  -5  115.99    7.60
  -1 -11  -5    3.60    3.50
   1 -11   5    5.30    5.20
  -1 -11  -5    4.90    4.50
  -1 -11  -5    7.40    3.00
  -1  11  -5    5.50    3.00
  -1  11  -5    4.10    4.00
  -2 -11  -5   39.30    5.30
  -2 -11  -5   33.40    5.50
  -2  11  -5   37.20    5.90
  -2  11  -5   29.70    5.20
  -3 -11  -5    0.40    3.30
  -3 -11  -5   -7.40    3.70
  -3  11  -5    3.10    3.10
  -3  11  -5    3.00    4.90
   3  11   5    0.00    3.80
   4 -11   5   19.00    4.80
  -4 -11  -5    9.00    3.50
   4  11   5    5.90    3.30
  -4  11  -5    7.00    3.50
  -4  11  -5    8.10    3.20
  -5 -11  -5   13.70    4.70
  -5  11  -5    5.00    2.60
  -5  11  -5    8.30    2.80
   5  11   5   12.20    4.30
  -6  11  -5   12.60    3.40
   6  11   5   25.10    5.40
  -6  11  -5   20.90    4.20
   6 -12  -5   59.49    5.80
   6 -12  -5   49.10    4.70
   6  12  -5   48.60    5.00
   6  12  -5   45.10    4.80
   5 -12  -5   76.79    7.00
   5 -12  -5   92.39    6.20
   5 -12  -5   79.89    6.60
   5  12  -5   87.39    6.60
   5  12  -5   95.39    7.40
   4 -12  -5   12.10    3.00
   4 -12  -5   14.00    4.60
   4 -12  -5   18.20    4.80
   4 -12  -5   25.30    5.60
   4  12  -5   18.60    4.90
   4  12  -5   24.40    4.50
   3 -12  -5  754.72   35.00
   3 -12  -5  718.53   35.70
   3 -12  -5  712.33   35.00
   3 -12  -5  758.72   35.30
   3  12  -5  729.43   35.30
   2 -12  -5   23.60    4.90
   2 -12  -5   30.00    6.30
   2 -12  -5   36.60    4.60
   2  12  -5   27.90    5.80
   2  12  -5   40.60    5.70
   1 -12  -5  976.90   46.20
   1 -12  -5  988.50   46.20
   1 -12  -5  938.81   46.40
   1  12  -5  974.70   46.30
   1  12  -5 1007.70   46.60
   0 -12  -5    4.20    5.30
   0 -12  -5    5.40    3.10
   0 -12  -5    6.20    2.90
   0  12  -5    7.70    3.20
   1 -12   5   93.29    9.20
  -1 -12  -5   81.99    8.30
  -1 -12  -5   86.79    6.50
  -1 -12  -5   84.29    7.40
  -1  12  -5  100.39    7.10
  -1  12  -5   90.99    8.00
  -2 -12  -5   70.19    6.10
  -2 -12  -5   64.49    6.40
   2 -12   5   82.39   10.20
  -2 -12  -5   61.59    8.50
  -2  12  -5   62.79    6.30
  -2  12  -5   62.19    6.70
  -3 -12  -5   65.99    6.60
  -3 -12  -5   53.09    6.90
   3  12   5   62.69    7.40
  -3  12  -5   60.79    6.10
  -4 -12  -5    9.80    4.00
   4 -12   5    2.40    4.30
  -4  12  -5   18.40    5.90
  -4  12  -5    7.70    3.30
   4  12   5    9.60    3.50
  -5 -12  -5    6.20    3.90
  -5  12  -5    2.60    2.80
   5  12   5    1.70    4.20
  -5  12  -5    4.40    3.50
  -6  12  -5   10.30    2.90
  -6  12  -5    7.20    2.50
   6 -13  -5   91.19    6.10
   6 -13  -5   98.49    6.20
   6  13  -5   94.59    6.80
   6  13  -5  107.59    6.90
   5 -13  -5  451.85   22.90
   5 -13  -5  481.95   23.10
   5 -13  -5  473.45   22.80
   5  13  -5  450.05   23.40
   5  13  -5  491.45   23.10
   4 -13  -5   46.50    6.20
   4 -13  -5   42.60    5.20
   4 -13  -5   42.50    4.80
   4  13  -5   42.40    5.20
   4  13  -5   48.90    6.10
   3 -13  -5  457.25   21.30
   3 -13  -5  442.36   20.90
   3 -13  -5  417.66   21.60
   3 -13  -5  356.56   21.90
   3  13  -5  466.75   21.60
   3  13  -5  394.56   21.40
   2 -13  -5   33.10    4.40
   2 -13  -5   27.80    6.20
   2 -13  -5   30.90    4.80
   2  13  -5   47.80    8.00
   2  13  -5   36.70    5.70
   1 -13  -5   81.09    6.10
   1 -13  -5   82.79    6.10
   1 -13  -5   78.19    7.90
   1  13  -5   79.49    6.30
   0 -13  -5   13.70    4.60
   0 -13  -5   15.70    4.60
   0 -13  -5    9.40    3.10
   0  13  -5   19.40    5.30
   0  13  -5   16.70    4.90
  -1 -13  -5   -3.60    3.70
   1 -13   5   -0.60    4.50
  -1 -13  -5   -1.70    3.10
  -1 -13  -5   -0.60    3.40
  -1  13  -5   -2.70    3.40
  -1  13  -5    6.40    3.80
   2 -13   5   85.99    9.40
  -2 -13  -5   75.39    7.30
  -2 -13  -5   74.79    6.80
  -2 -13  -5   92.69    8.20
  -2  13  -5   82.99    7.30
  -2  13  -5   79.89    7.10
  -3 -13  -5   24.20    6.50
  -3  13  -5   26.70    5.20
  -4 -13  -5   10.10    4.70
  -4  13  -5    0.30    4.00
  -4  13  -5   10.20    3.40
  -5  13  -5    3.30    2.60
  -5  13  -5    6.00    2.60
   5  13   5   22.00    6.90
  -6  13  -5    6.00    2.50
  -6  13  -5   10.60    3.50
  -6 -14   5   19.90    3.60
   6 -14  -5   17.40    3.10
   6  14  -5   21.80    3.50
   5 -14  -5   27.90    4.80
   5 -14  -5   20.10    3.50
   5 -14  -5   17.60    4.50
   5  14  -5   28.80    4.40
   5  14  -5   24.60    4.10
   4 -14  -5    8.90    2.50
   4 -14  -5    8.40    4.60
   4 -14  -5    7.40    2.80
   4  14  -5   19.60    5.20
   4  14  -5   13.60    4.10
   3 -14  -5   22.70    4.40
   3 -14  -5   13.90    3.50
   3 -14  -5   15.10    4.40
   3 -14  -5   23.70    8.10
  -3 -14   5    7.70    8.50
   3  14  -5   17.90    5.20
   3  14  -5   14.80    4.80
   2 -14  -5   -3.10    4.70
   2 -14  -5    9.70    3.80
   2 -14  -5    5.10    2.60
   2  14  -5    8.70    3.70
   2  14  -5    0.80    2.80
   1 -14  -5   -6.20    3.80
   1 -14  -5    2.20    2.70
   1 -14  -5    0.30    2.80
   1  14  -5    1.00    3.00
   0 -14  -5   20.70    6.40
   0 -14  -5   14.20    4.50
   0 -14  -5   14.60    4.80
   0  14  -5   17.10    5.20
   0  14  -5   15.70    5.10
   1 -14   5    6.80    4.30
  -1 -14  -5    8.00    3.60
  -1 -14  -5    5.20    3.40
  -1 -14  -5   21.30    6.00
  -1  14  -5   15.60    5.60
  -1  14  -5   11.70    3.90
  -2 -14  -5    2.20    3.90
  -2 -14  -5    2.00    4.00
  -2  14  -5    6.90    3.70
  -2  14  -5   -1.80    4.00
  -3 -14  -5   89.79    8.20
  -3 -14  -5   78.39    9.10
  -3  14  -5  102.19    8.50
  -4 -14  -5    0.20    4.30
  -4  14  -5   -0.10    2.60
  -5  14  -5   62.49    5.10
   6 -15  -5    1.10    1.80
   6 -15  -5    4.80    1.80
  -6 -15   5    4.90    2.30
  -5 -15   5    7.00    2.70
   5 -15  -5    1.80    2.50
   5 -15  -5   -0.10    2.70
   5 -15  -5    2.20    2.40
   5  15  -5    1.80    2.40
   5  15  -5    3.20    2.60
   4 -15  -5   35.90    4.00
   4 -15  -5   27.90    5.70
   4 -15  -5   29.00    4.60
   4  15  -5   32.50    4.70
   4  15  -5   34.00    5.20
   3 -15  -5   37.70    8.90
   3 -15  -5   18.40    4.40
   3 -15  -5   23.40    4.50
   3 -15  -5   16.40    3.70
   3  15  -5   17.50    5.10
   3  15  -5   19.70    4.20
   2 -15  -5   15.70    4.10
   2 -15  -5    7.40    4.70
   2 -15  -5    4.80    3.40
   2  15  -5   12.60    4.20
   1 -15  -5    6.50    4.50
   1 -15  -5   12.10    4.00
   1 -15  -5   13.70    3.40
   1  15  -5   18.80    4.70
   0 -15  -5    5.50    3.00
   0 -15  -5    4.50    2.80
   0 -15  -5    0.00    3.60
   0  15  -5    3.20    3.80
   0  15  -5   -0.10    5.10
   1 -15   5   11.70    3.90
  -1 -15  -5   19.40    4.90
  -1 -15  -5   14.80    5.10
  -1 -15  -5   25.40    5.80
  -1  15  -5   17.40    5.80
  -1  15  -5   15.30    4.30
  -2 -15  -5   29.80    5.50
  -2 -15  -5   28.60    6.10
  -2 -15  -5   36.30    6.00
  -2  15  -5   31.50    5.90
  -3 -15  -5    3.50    5.10
  -3 -15  -5   20.10    6.40
  -3  15  -5    8.70    3.50
  -4  15  -5   15.80    4.20
  -5  15  -5   28.80    4.00
  -5 -16   5   47.30    4.90
   5 -16  -5   59.49    6.80
   5 -16  -5   36.00    4.80
   5 -16  -5   49.20    4.40
   5  16  -5   42.80    4.60
  -5  16   5   50.69    4.50
   4 -16  -5   25.60    5.10
  -4 -16   5   13.00    3.40
   4 -16  -5   25.60    3.90
   4 -16  -5   21.70    3.60
   4  16  -5   21.90    4.30
   4  16  -5   19.30    4.10
   3 -16  -5  148.69    8.40
   3 -16  -5  155.78    8.60
   3 -16  -5  140.09   10.50
   3 -16  -5  163.38    9.10
   3  16  -5  127.79    8.80
   2 -16  -5  163.48    9.30
   2 -16  -5  184.48   10.70
   2 -16  -5  171.68    9.10
   2  16  -5  144.19    9.60
   1 -16  -5  188.78   10.20
   1 -16  -5  196.38   11.30
   1 -16  -5  200.28   10.60
   1  16  -5  173.18   10.90
   0 -16  -5   77.49    6.20
   0 -16  -5   76.69    7.00
   0 -16  -5   77.69    7.80
   0  16  -5   83.49    8.80
   0  16  -5   56.09    6.70
  -1 -16  -5  191.88   10.80
  -1 -16  -5  184.28   10.50
   1 -16   5  193.28   11.10
  -1 -16  -5  194.08   10.30
  -1  16  -5  192.18   11.20
  -1  16  -5  152.48   10.90
   2 -16   5    5.60    4.60
  -2 -16  -5    3.40    3.40
  -2 -16  -5    3.50    4.00
  -2 -16  -5    4.80    3.40
  -2  16  -5    8.80    3.40
   3 -16   5   36.90    8.60
  -3 -16  -5   45.80    7.70
  -3 -16  -5   45.80    5.70
  -3  16  -5   38.20    6.00
  -4  16  -5   10.20    2.40
  -5  16  -5    2.30    1.90
   5 -17  -5    1.10    2.30
  -5 -17   5    8.40    3.80
   5 -17  -5    3.90    1.80
   5 -17  -5    9.50    2.80
   5  17  -5    4.10    2.90
  -5  17   5    5.00    2.40
   4 -17  -5   18.40    4.60
   4 -17  -5   23.10    3.50
   4 -17  -5   24.50    3.90
   4  17  -5   22.10    4.50
   3 -17  -5    0.90    2.20
   3 -17  -5   -1.20    2.30
   3  17  -5    0.40    2.80
   2 -17  -5   40.20    4.70
   2  17  -5   40.70    5.30
   1 -17  -5    0.10    2.50
   1 -17  -5    4.00    3.60
   1  17  -5   -3.80    3.70
   0 -17  -5    7.80    2.90
   0 -17  -5    7.50    3.30
   0 -17  -5   21.70    5.50
   0 -17   5   10.10    3.80
   0  17  -5    3.40    3.90
  -1 -17  -5   18.20    4.70
  -1 -17  -5   22.40    5.70
   1 -17   5   22.10    5.50
  -1 -17  -5   29.20    5.30
  -1  17  -5    9.80    5.60
  -1  17  -5   33.40    6.10
  -2 -17  -5   15.30    5.20
   2 -17   5   26.40    6.40
  -2 -17  -5   30.20    4.90
  -2  17  -5   25.10    6.90
   3 -17   5   83.99    9.40
  -3 -17  -5   91.89    6.40
  -3  17  -5   97.69    6.50
  -4  17  -5    1.90    2.10
  -5  17  -5   59.09    4.00
   5 -18  -5   -1.60    1.30
  -5  18   5    0.90    2.30
   4 -18  -5   14.90    3.10
   4 -18  -5   21.30    3.20
   4 -18  -5   25.60    5.20
   4  18  -5   16.80    4.50
   3 -18  -5    1.90    2.10
   3 -18  -5    2.20    2.40
   3  18  -5   -0.40    3.10
   2 -18  -5    5.50    2.60
   2 -18  -5   -1.40    2.20
   2 -18  -5    5.20    2.60
   2  18  -5   -0.30    3.60
   1 -18  -5   19.80    5.00
   1 -18  -5   14.60    4.40
   1 -18  -5   27.90    4.60
   1  18  -5   16.40    6.00
   0 -18  -5    5.30    2.60
   0 -18   5    8.20    3.70
   0 -18  -5   14.60    5.10
   0 -18  -5   19.90    5.40
   0  18  -5    5.10    5.20
  -1 -18  -5   30.40    5.30
   1 -18   5   27.70    8.70
  -1 -18  -5   30.90    4.40
  -1 -18  -5   26.30    5.00
  -1  18  -5   22.10    5.30
  -2 -18  -5    7.20    3.40
  -2 -18  -5    8.20    3.00
   2 -18   5   11.60    3.50
  -2  18  -5    5.60    3.00
   3 -18   5   64.19    7.90
  -3 -18  -5   57.39    5.60
  -3  18  -5   55.49    4.70
  -4  18  -5    6.80    2.10
   4 -19  -5    1.10    1.50
   4 -19  -5    2.00    2.40
   4  19  -5   -3.60    4.20
   3 -19  -5   13.80    3.40
   3 -19  -5   15.90    3.40
   3  19  -5   23.30    5.70
   2 -19  -5    1.20    2.40
   2 -19  -5    2.30    2.60
   2  19  -5   -9.90    5.50
   1 -19  -5    3.70    2.50
   1 -19  -5    8.00    2.70
   1 -19  -5    6.90    2.40
  -1 -19   5   11.70    3.10
   1  19  -5    7.10    4.80
   0 -19  -5    5.40    2.90
   0 -19  -5   11.00    3.50
   0 -19  -5   12.30    3.00
   0 -19   5    6.20    3.00
  -1 -19  -5   16.80    3.80
  -1 -19  -5   13.40    4.40
  -1 -19  -5   19.50    5.50
   1 -19   5    7.30    3.30
  -1  19  -5    8.30    3.60
  -2 -19  -5   22.10    4.60
  -2  19  -5   24.60    4.30
  -3 -19  -5   27.80    5.80
   3 -19   5   35.00   10.50
  -3  19  -5   26.10    3.70
  -4  19  -5   23.80    3.00
   4 -20  -5    7.90    2.50
   4 -20  -5    4.50    1.80
  -4  20   5    2.00    2.00
   3 -20  -5    8.00    2.20
   3 -20  -5    9.00    2.90
   3  20  -5   16.90    9.50
  -2 -20   5   10.30    3.60
   2 -20  -5    2.70    2.10
   2 -20  -5    3.80    2.20
   1 -20  -5   12.30    3.90
  -1 -20   5   12.30    4.30
   1 -20  -5   13.50    4.40
   0 -20   5    2.30    2.70
   0 -20  -5   18.60    5.60
   0 -20  -5    7.10    2.60
  -1 -20  -5   18.80    4.30
  -1  20  -5   22.20    5.00
  -2 -20  -5    6.00    2.50
   2 -20   5    2.20    3.00
  -2  20  -5    5.00    2.60
  -3 -21   5    0.40    2.00
   3 -21  -5    0.90    2.00
   3 -21  -5    0.20    1.40
   2 -21  -5    6.80    2.20
  -2 -21   5   11.50    3.50
   2 -21  -5   14.10    3.80
   1 -21  -5   16.00    4.30
  -1 -21   5   14.00    4.40
   0 -21   5    0.60    2.70
   0 -21  -5    2.20    2.10
   1 -21   5   47.10    4.80
  -1 -21  -5   43.80    4.40
   2 -21   5    3.90    3.30
  -2  21  -5    2.20    2.50
  -3  21  -5   -3.30    1.80
  -2 -22   5    2.50    2.10
   2 -22  -5    1.70    1.70
  -1 -22   5   26.70    3.70
   1 -22  -5   34.70    4.20
   0 -22   5   16.50    4.00
   0 -22  -5   17.20    3.50
  -1 -22  -5   22.60    4.00
   1 -22   5   20.10    4.80
   2 -22   5    5.50    3.50
  -2 -22  -5    1.60    2.50
  -2  22  -5   -1.90    5.00
  -1 -23   5    2.40    1.90
   1 -23  -5   -0.40    1.70
   0 -23   5    4.80    2.20
   0 -23  -5    1.70    1.70
   7   0  -6    2.30    1.80
   7   0  -6   -1.20    1.60
   6   0  -6    4.50    2.10
   6   0  -6    4.10    2.40
   5   0  -6    2.90    2.50
   5   0  -6    1.40    2.60
   4   0  -6    5.80    2.90
   4   0  -6    7.50    2.60
   3   0  -6    2.10    2.50
   3   0  -6    3.60    3.10
   3   0  -6    1.70    3.20
   2   0  -6    1.10    3.80
   2   0  -6    2.80    2.90
   1   0  -6    1.30    3.20
   1   0  -6    4.20    6.30
   1   0  -6    3.20    2.60
   0   0  -6   12.60    3.00
   0   0  -6   13.40    4.20
  -1   0  -6    0.10    2.90
  -1   0  -6   -0.50    2.70
  -1   0  -6    0.60    3.60
  -2   0  -6   30.60    5.10
  -2   0  -6   16.40    4.60
  -3   0  -6   -3.50    2.90
  -3   0  -6    7.60    2.90
  -4   0  -6   38.10    7.70
   4   0   6   47.50    4.70
  -4   0  -6   46.50    5.80
   5   0   6    5.80    2.40
  -5   0  -6   14.20    3.50
  -5   0  -6   10.70    2.90
  -6   0  -6   52.19    4.20
   6   0   6   48.00    4.80
  -7   0  -6    2.40    1.90
   7  -1  -6    0.50    2.90
   7  -1  -6    2.70    1.80
   7   1  -6    3.50    1.60
   7   1  -6    3.60    2.40
   6  -1  -6   11.80    3.40
   6  -1  -6   15.60    3.30
   6   1  -6    9.30    2.20
   6   1  -6   16.80    3.60
   5  -1  -6    8.30    2.90
   5  -1  -6    5.30    2.50
   5   1  -6    6.30    2.60
   5   1  -6   12.70    3.90
   4  -1  -6   42.40    4.80
   4  -1  -6   40.40    5.00
   4   1  -6   30.00    5.80
   4   1  -6   35.20    5.10
   4   1  -6   35.60    4.60
   3  -1  -6    3.60    3.00
   3  -1  -6    7.40    3.10
   3  -1  -6    4.10    4.20
   3   1  -6   11.20    4.20
   3   1  -6    9.30    3.30
   3   1  -6    4.40    2.80
   2  -1  -6  255.07   13.70
   2  -1  -6  250.77   14.20
   2  -1  -6  267.87   13.80
   2   1  -6  272.37   13.60
   1  -1  -6   27.30    4.40
   1  -1  -6   21.20    5.10
   1  -1  -6   25.60    7.50
   1   1  -6   23.90    5.20
   1   1  -6   21.40    4.10
   0  -1  -6  338.07   16.70
   0  -1  -6  360.56   16.80
   0  -1  -6  312.97   17.10
   0   1  -6  305.87   17.90
   0   1  -6  308.37   16.60
   0   1  -6  356.36   16.70
  -1  -1  -6   39.40    5.10
  -1  -1  -6   37.00    4.90
  -1  -1  -6   38.00    6.10
  -1   1  -6   31.10    5.00
  -1   1  -6   31.90    6.70
  -1   1  -6   35.20    4.70
  -2  -1  -6  168.68    9.60
  -2  -1  -6  154.28    9.40
  -2   1  -6  167.98    9.50
  -2   1  -6  162.08    9.80
  -3  -1  -6  151.28    9.00
  -3  -1  -6  149.49    9.10
  -3   1  -6  141.09    8.80
   3   1   6  153.78    9.10
  -3   1  -6  154.68    9.10
  -4  -1  -6   89.39    6.70
   4  -1   6   89.89    6.40
  -4  -1  -6   86.19    7.00
   4   1   6   85.09    6.20
  -4   1  -6   92.99    6.80
  -4   1  -6   79.39    6.50
   5  -1   6   74.29    5.80
  -5  -1  -6   92.29    7.40
  -5  -1  -6   87.79    6.00
  -5   1  -6   82.89    7.00
  -5   1  -6   87.59    6.30
   6  -1   6   20.30    4.30
  -6  -1  -6   29.10    3.90
   6   1   6   25.50    3.80
  -6   1  -6   29.00    3.40
  -7  -1  -6   10.90    2.70
  -7   1  -6    8.90    2.80
   7  -2  -6    3.50    1.60
   7  -2  -6    0.00    1.80
   7   2  -6   -0.40    1.40
   7   2  -6    0.60    2.50
   6  -2  -6   28.40    3.80
   6  -2  -6   21.70    3.50
   6   2  -6   22.30    3.90
   6   2  -6   23.40    3.90
   5  -2  -6   15.20    4.20
   5  -2  -6   13.20    4.40
   5   2  -6   14.10    4.20
   5   2  -6   14.40    4.10
   5   2  -6   21.70    4.10
   4  -2  -6   21.20    4.80
   4  -2  -6   20.40    4.40
   4   2  -6   21.80    4.90
   4   2  -6   24.20    5.10
   4   2  -6   23.20    4.20
   3  -2  -6   18.70    3.20
   3  -2  -6   17.10    5.50
   3  -2  -6   18.10    3.60
   3   2  -6   13.30    4.60
   3   2  -6   23.70    4.40
   3   2  -6   27.90    6.30
   2  -2  -6   12.60    4.20
   2  -2  -6   19.90    6.10
   2  -2  -6   15.10    5.60
   2   2  -6   18.20    3.80
   1  -2  -6   39.90    7.40
   1  -2  -6   24.00    5.10
   1  -2  -6   26.20    4.30
   1   2  -6   16.90    5.70
   1   2  -6   29.30    4.20
   0  -2  -6   49.70    5.00
   0  -2  -6   46.20    5.60
   0  -2  -6   47.50    5.30
   0   2  -6   48.00    9.90
   0   2  -6   42.20    5.80
   0   2  -6   46.90    6.90
  -1  -2  -6   20.80    5.10
  -1  -2  -6   20.60    4.40
  -1   2  -6   16.90    4.90
  -1   2  -6   17.00    4.20
  -1   2  -6   10.50    4.60
  -2  -2  -6    1.60    3.10
  -2  -2  -6    0.10    2.90
  -2   2  -6    3.60    2.80
  -2   2  -6   -3.60    3.40
  -3  -2  -6   41.60    5.10
  -3  -2  -6   38.00    5.30
  -3   2  -6   43.90    5.50
   3   2   6   46.30    4.80
  -3   2  -6   34.70    5.40
  -4  -2  -6    3.20    4.60
  -4  -2  -6    3.50    3.30
   4  -2   6    3.30    2.90
   4   2   6    2.10    2.70
  -4   2  -6   -2.50    2.80
  -4   2  -6    3.00    2.70
  -5  -2  -6   39.10    4.50
  -5  -2  -6   28.10    5.70
   5  -2   6   28.60    3.80
  -5   2  -6   30.50    4.70
  -5   2  -6   33.70    5.50
   5   2   6   29.70    4.00
  -6  -2  -6    6.10    2.10
   6  -2   6   -0.80    3.20
   6   2   6    4.40    2.60
  -6   2  -6    4.60    2.90
  -7  -2  -6    5.10    1.80
  -7   2  -6    2.70    1.90
   7  -3  -6   79.79    5.70
   7  -3  -6   76.39    5.10
   7   3  -6   78.99    5.50
   7   3  -6   75.29    4.60
   6  -3  -6    2.60    1.90
   6  -3  -6    3.60    2.20
   6   3  -6    0.10    2.10
   6   3  -6   -0.10    2.20
   5  -3  -6  130.69    7.80
   5  -3  -6  122.29    8.20
   5   3  -6  128.79    7.80
   5   3  -6  133.49    7.80
   5   3  -6  115.29    8.40
   4  -3  -6   13.50    2.80
   4  -3  -6   14.80    4.00
   4  -3  -6   15.70    4.70
   4   3  -6   15.40    4.70
   4   3  -6   14.50    3.50
   4   3  -6   15.40    4.30
   3  -3  -6   50.19    5.90
   3  -3  -6   44.90    6.30
   3  -3  -6   64.49    5.90
   3   3  -6   51.09    5.50
   2  -3  -6  217.48   12.10
   2  -3  -6  201.48   11.40
   2   3  -6  232.28   11.60
   2   3  -6  212.28   12.40
   1  -3  -6   83.59    6.10
   1  -3  -6   78.89    8.10
   1  -3  -6   91.69    7.00
   1   3  -6   82.89    6.00
   1   3  -6   79.59    7.30
   0  -3  -6    5.90    3.30
   0  -3  -6   14.80    4.90
   0  -3  -6   11.00    3.20
   0   3  -6   18.40    4.90
   0   3  -6   10.60    2.60
  -1  -3  -6   10.70    3.10
  -1  -3  -6    5.80    2.80
  -1   3  -6    6.00    3.00
  -1   3  -6   22.80    7.70
  -1   3  -6   11.30    4.20
  -2  -3  -6  147.49    9.10
  -2  -3  -6  149.99    8.80
  -2   3  -6  140.89    8.80
  -2   3  -6  153.58   10.00
  -3  -3  -6   34.00    5.10
  -3  -3  -6   37.30    5.00
  -3   3  -6   41.50    5.40
   3   3   6   36.10    4.60
  -3   3  -6   32.40    5.10
   4  -3   6   14.10    4.10
  -4  -3  -6    8.40    3.00
  -4  -3  -6   18.10    5.20
  -4   3  -6   15.60    4.70
   4   3   6   15.50    4.00
  -4   3  -6   19.10    5.10
  -5  -3  -6   72.09    5.60
   5  -3   6   62.99    5.80
  -5  -3  -6   64.49    9.10
  -5   3  -6   63.79    5.60
  -5   3  -6   76.99    6.30
   5   3   6   59.09    5.10
   6  -3   6   17.30    4.20
  -6  -3  -6   20.60    3.70
  -6   3  -6   23.70    3.70
   7  -4  -6   25.80    2.80
   7  -4  -6   21.20    3.00
   7   4  -6   18.80    2.80
   7   4  -6   25.10    3.80
   6  -4  -6   51.59    4.80
   6  -4  -6   54.59    4.40
   6   4  -6   53.69    4.60
   6   4  -6   58.89    4.60
   5  -4  -6  193.58   11.60
   5  -4  -6  189.08   10.40
   5  -4  -6  188.28   10.40
   5   4  -6  187.88   10.40
   5   4  -6  189.28   10.40
   5   4  -6  187.78   11.10
   4  -4  -6  225.48   12.50
   4  -4  -6  228.18   12.10
   4  -4  -6  228.58   12.30
   4   4  -6  218.68   12.10
   4   4  -6  250.17   12.90
   4   4  -6  224.08   12.20
   3  -4  -6   84.69    7.70
   3  -4  -6  102.19    7.70
   3   4  -6   99.89    6.80
   2  -4  -6  519.55   24.70
   2  -4  -6  505.25   24.40
   2  -4  -6  479.95   24.90
   2   4  -6  556.14   25.50
   2   4  -6  470.55   24.70
   1  -4  -6  218.38   12.40
   1  -4  -6  208.68   11.40
   1   4  -6  214.98   12.20
   1   4  -6  228.68   11.70
   0  -4  -6   73.79    5.70
   0  -4  -6   76.79    6.30
   0   4  -6   73.79    5.70
   0   4  -6   63.89    6.40
  -1  -4  -6  107.69    7.70
  -1  -4  -6  117.59    7.30
  -1   4  -6  125.99    7.60
  -1   4  -6  113.09    7.60
  -1   4  -6  107.19   10.40
  -2  -4  -6    3.10    2.60
  -2  -4  -6    9.10    3.30
  -2   4  -6    6.50    2.90
   2   4   6   11.00    3.90
  -2   4  -6    8.60    4.30
  -2   4  -6    6.90    3.50
  -3  -4  -6   38.20    5.30
  -3  -4  -6   31.50    4.80
  -3   4  -6   38.90    7.60
  -3   4  -6   27.50    5.50
   3   4   6   32.20    4.60
  -4  -4  -6   68.39    6.60
  -4  -4  -6   59.39    5.50
   4  -4   6   65.09    5.60
   4   4   6   51.79    4.80
  -4   4  -6   68.69    6.00
  -4   4  -6   55.09    5.70
  -5  -4  -6    5.30    3.00
   5  -4   6    6.00    3.10
  -5   4  -6    4.70    2.70
  -5   4  -6   15.40    4.70
   5   4   6    3.90    2.70
  -6  -4  -6   66.49    4.90
   6  -4   6   51.49    5.20
  -6   4  -6   62.99    4.60
   6   4   6   55.19    4.60
  -6   4  -6   57.09    6.30
   7  -5  -6  103.49    5.80
   7  -5  -6  100.79    5.80
   7   5  -6  104.19    6.20
   7   5  -6  103.29    5.80
   6  -5  -6   44.30    4.30
   6  -5  -6   44.30    4.10
   6   5  -6   41.80    4.20
   6   5  -6   54.19    6.90
   6   5  -6   41.20    4.30
   5  -5  -6  192.38   10.30
   5  -5  -6  169.28   10.00
   5  -5  -6  200.38   10.80
   5   5  -6  167.78   10.60
   5   5  -6  170.38    9.90
   5   5  -6  183.58   10.00
   4  -5  -6  553.14   27.10
   4  -5  -6  579.04   27.40
   4  -5  -6  568.34   27.30
   4   5  -6  552.04   27.10
   4   5  -6  557.84   27.20
   3  -5  -6  441.16   22.10
   3  -5  -6  418.06   22.60
   3  -5  -6  435.06   22.30
   3   5  -6  459.45   22.20
   3   5  -6  508.25   22.70
   2  -5  -6  478.05   24.00
   2  -5  -6  483.85   23.70
   2  -5  -6  506.35   23.90
   2   5  -6  455.55   23.90
   2   5  -6  527.25   24.10
   1  -5  -6  281.77   14.60
   1  -5  -6  276.47   13.70
   1   5  -6  287.17   14.20
   1   5  -6  243.98   14.90
   0  -5  -6  337.67   16.90
   0  -5  -6  317.87   17.10
   0   5  -6  334.47   17.40
   0   5  -6  371.36   17.40
  -1  -5  -6   43.40    4.90
  -1  -5  -6   44.10    5.40
  -1   5  -6   62.69    5.80
  -1   5  -6   50.19    5.30
  -2  -5  -6   42.60    5.00
  -2  -5  -6   39.20    8.40
   2   5   6   43.20    5.00
  -2   5  -6   45.30    5.40
  -2   5  -6   31.30    7.50
  -3  -5  -6   48.30    5.60
  -3  -5  -6   59.29    5.70
  -3   5  -6   55.69    5.40
  -3   5  -6   44.40    5.90
   3   5   6   49.70    5.30
  -4  -5  -6   25.20    5.60
   4  -5   6   26.90    4.60
  -4  -5  -6   20.40    4.70
  -4   5  -6   34.20    5.90
  -4   5  -6   15.20    5.20
   4   5   6   17.70    4.00
   5  -5   6   43.70    5.10
  -5  -5  -6   54.59    5.50
   5   5   6   44.00    4.70
  -5   5  -6   60.09    5.20
   6  -5   6   -2.70    3.10
  -6  -5  -6   11.30    3.60
  -6   5  -6    3.80    2.20
  -6   5  -6    4.90    3.20
   6   5   6   -0.10    2.40
   7  -6  -6   31.90    3.10
   7  -6  -6   29.80    3.70
   7   6  -6   29.10    3.50
   6  -6  -6   89.59    5.80
   6  -6  -6   79.49    6.40
   6   6  -6   80.69    5.50
   6   6  -6   82.09    7.10
   6   6  -6   85.89    6.80
   5  -6  -6  145.89    8.70
   5  -6  -6  147.99    8.50
   5  -6  -6  138.69    8.10
   5   6  -6  122.39    8.70
   5   6  -6  132.79    8.20
   5   6  -6  133.29    8.20
   4  -6  -6  328.17   16.40
   4  -6  -6  321.07   16.60
   4  -6  -6  338.67   16.60
   4   6  -6  325.97   16.40
   4   6  -6  321.27   16.40
   4   6  -6  302.47   16.70
   3  -6  -6  146.59    9.50
   3  -6  -6  161.28    9.20
   3  -6  -6  150.78    9.00
   3  -6  -6  152.18   10.80
   3   6  -6  155.78    9.10
   3   6  -6  162.88    9.50
   2  -6  -6   73.89    7.30
   2  -6  -6   91.49    6.30
   2  -6  -6   89.49    6.20
   2   6  -6   95.39    6.40
   2   6  -6   75.79    6.90
   1  -6  -6   76.19    6.60
   1  -6  -6   77.49    5.50
   1   6  -6   79.69    5.90
   1   6  -6   53.49    8.40
   0  -6  -6   15.60    4.70
   0  -6  -6   19.00    3.90
   0   6  -6   17.80    5.90
   0   6  -6   20.50    4.30
  -1  -6  -6    4.70    2.60
  -1  -6  -6    1.60    3.00
  -1   6  -6    0.10    3.20
   1   6   6    4.80    3.40
  -1   6  -6    0.10    3.10
  -2  -6  -6    0.30    3.30
  -2  -6  -6    0.30    2.90
  -2   6  -6   -5.60    4.30
  -2   6  -6    0.00    3.10
  -2   6  -6    1.90    3.10
   2   6   6   -1.90    3.10
  -3  -6  -6    7.30    3.10
  -3  -6  -6   14.50    5.00
  -3   6  -6    4.50    3.50
  -3   6  -6    8.00    3.00
   3   6   6    8.80    3.20
  -4  -6  -6    3.00    3.60
   4  -6   6    6.60    2.90
  -4  -6  -6    3.00    3.50
  -4   6  -6   -2.80    3.30
   4   6   6   -1.20    2.40
  -4   6  -6    3.20    4.00
  -5  -6  -6    6.00    4.60
   5  -6   6    3.20    3.30
   5   6   6    5.70    2.90
  -5   6  -6    3.80    2.40
  -5   6  -6    3.70    2.90
  -6  -6  -6    2.40    2.30
   6  -6   6    5.90    3.40
  -6   6  -6    2.20    2.10
   6   6   6    3.70    2.60
  -6   6  -6    2.20    2.90
   7  -7  -6   46.90    3.70
   7  -7  -6   51.29    5.30
   7   7  -6   49.20    4.20
   6  -7  -6   12.90    3.30
   6  -7  -6   19.20    3.80
   6   7  -6   17.10    3.80
   6   7  -6   14.50    5.50
   6   7  -6   13.30    3.40
   5  -7  -6   82.29    5.90
   5  -7  -6   70.49    6.50
   5  -7  -6   87.39    6.40
   5   7  -6   69.59    6.00
   5   7  -6   64.99    6.40
   5   7  -6   81.29    5.80
   4  -7  -6  138.19    8.80
   4  -7  -6  147.59    8.70
   4  -7  -6  144.39   10.90
   4  -7  -6  149.99    8.90
   4   7  -6  143.29    8.90
   4   7  -6  135.49    8.30
   4   7  -6  119.49    8.50
   3  -7  -6    3.80    2.50
   3  -7  -6    7.60    3.20
   3  -7  -6    6.40    3.20
   3   7  -6    7.10    2.80
   3   7  -6   11.90    4.30
   2  -7  -6  106.59    7.30
   2  -7  -6   96.49    7.40
   2   7  -6   95.79    7.30
   2   7  -6   85.49    6.70
   1  -7  -6   14.50    3.80
   1  -7  -6   11.50    8.60
   1  -7  -6   16.40    4.60
   1   7  -6   19.10    5.50
   1   7  -6   27.10    8.10
   0  -7  -6   14.70    3.70
   0  -7  -6   25.40    5.10
   0   7  -6   16.90    4.40
   0   7  -6   18.80    6.10
  -1  -7  -6   27.30    4.20
  -1  -7  -6   33.00    4.70
   1   7   6   24.50    5.40
  -1   7  -6   29.50    5.40
  -1   7  -6   37.00    4.90
  -2  -7  -6   97.29    6.50
  -2  -7  -6   93.59    6.90
   2   7   6   96.79    7.00
  -2   7  -6   92.39    6.80
  -2   7  -6   91.69    9.80
  -2   7  -6   91.29    7.00
  -3  -7  -6   59.59    5.80
  -3  -7  -6   57.89    5.80
  -3   7  -6   62.79    5.60
   3   7   6   65.49    5.60
  -3   7  -6   57.69    6.50
  -4  -7  -6   13.40    4.70
   4  -7   6   17.20    4.50
  -4  -7  -6   12.20    3.60
  -4   7  -6   13.60    3.70
  -4   7  -6   10.80    3.30
   4   7   6   10.90    3.70
   5  -7   6   10.40    3.60
  -5  -7  -6   16.90    4.10
  -5   7  -6    8.20    2.70
   5   7   6    8.20    3.40
  -5   7  -6   15.00    3.90
   6   7   6    1.40    3.00
  -6   7  -6    7.80    2.80
   7  -8  -6    1.60    1.40
   7  -8  -6    1.10    1.60
   7   8  -6    2.60    1.80
   6  -8  -6  137.99    8.00
   6  -8  -6  144.39    7.90
   6   8  -6  141.99    8.00
   6   8  -6  143.29    8.90
   5  -8  -6   61.19    5.20
   5  -8  -6   61.39    6.70
   5   8  -6   55.39    5.30
   5   8  -6   47.90    5.80
   5   8  -6   66.99    5.30
   4  -8  -6  112.79    7.40
   4  -8  -6  105.79    8.00
   4  -8  -6  111.49    7.20
   4  -8  -6  100.99    7.60
   4   8  -6  103.59    7.30
   4   8  -6  105.29    7.20
   4   8  -6  101.49    7.60
   3  -8  -6  272.97   14.10
   3  -8  -6  264.77   14.20
   3  -8  -6  266.47   14.00
   3   8  -6  270.87   14.20
   3   8  -6  293.57   14.70
   2  -8  -6  272.77   15.10
   2  -8  -6  287.37   14.60
   2  -8  -6  281.97   14.50
   2   8  -6  289.47   15.00
   2   8  -6  300.67   15.40
   1  -8  -6  130.09    8.50
   1  -8  -6  102.49    9.80
   1  -8  -6  118.29    9.20
   1   8  -6  121.09    8.90
   1   8  -6  121.39    7.70
   0  -8  -6  345.07   16.60
   0  -8  -6  329.57   17.10
   0   8  -6  328.67   17.40
   0   8  -6  336.57   17.30
  -1  -8  -6   87.59    6.60
  -1  -8  -6   91.99    5.90
  -1   8  -6   86.29    6.70
  -1   8  -6   71.09    8.00
  -2  -8  -6   91.79    7.00
  -2  -8  -6   93.69    6.50
   2   8   6   82.49    6.70
  -2   8  -6   90.69    7.10
  -2   8  -6   92.99    7.10
  -3  -8  -6   49.90    6.00
  -3  -8  -6   51.09    5.30
  -3   8  -6   49.99    6.60
   3   8   6   47.40    7.50
  -3   8  -6   51.79    5.50
  -4  -8  -6   96.39    8.00
   4  -8   6  100.99    7.10
  -4  -8  -6  107.89    7.20
  -4   8  -6  101.29    7.50
  -4   8  -6   98.29    6.90
   4   8   6   92.29    6.80
  -5  -8  -6    6.50    2.70
   5  -8   6    0.80    2.30
  -5   8  -6   12.40    3.80
  -5   8  -6    8.50    2.60
   5   8   6    5.10    2.90
  -6  -8  -6    2.40    2.30
  -6   8  -6    9.40    4.80
  -6   8  -6    1.20    2.00
   6   8   6    4.30    3.00
   6  -9  -6   52.09    4.70
   6  -9  -6   71.09    5.30
   6   9  -6   63.09    6.10
   6   9  -6   60.79    4.90
   5  -9  -6   18.10    3.80
   5  -9  -6   16.10    4.50
   5  -9  -6   14.30    4.90
   5   9  -6    9.00    3.10
   5   9  -6    9.00    3.00
   4  -9  -6   11.90    3.70
   4  -9  -6    7.40    3.10
   4  -9  -6    4.00    3.10
   4  -9  -6    5.20    2.60
   4   9  -6    4.00    3.40
   3  -9  -6   31.20    4.50
   3  -9  -6   27.50    4.30
   3  -9  -6   27.40    4.70
   3   9  -6   21.60    5.20
   2  -9  -6   10.60    2.70
   2  -9  -6   12.70    3.40
   2  -9  -6    8.30    3.00
   2   9  -6   14.20    4.20
   2   9  -6   12.50    3.60
   1  -9  -6  563.34   28.60
   1  -9  -6  593.94   28.10
   1  -9  -6  600.44   28.40
   1   9  -6  544.85   28.40
   1   9  -6  629.34   28.80
   0  -9  -6  190.18   11.30
   0  -9  -6  192.18   10.50
   0   9  -6  200.78   12.10
   0   9  -6  217.58   11.40
  -1  -9  -6  389.46   20.50
  -1  -9  -6  420.56   20.40
  -1   9  -6  423.06   21.00
  -1   9  -6  431.16   21.00
  -2  -9  -6  178.68   10.90
  -2  -9  -6  175.38   10.20
  -2   9  -6  178.88   10.50
   2   9   6  167.68   10.60
  -2   9  -6  192.58   10.60
  -3  -9  -6  249.48   13.10
  -3  -9  -6  235.38   12.40
  -3   9  -6  224.68   13.20
  -3   9  -6  244.28   12.90
   3   9   6  216.78   12.50
  -4  -9  -6   32.50    5.00
   4   9   6   31.10    4.60
  -4   9  -6   23.30    5.20
  -5  -9  -6   16.70    3.80
  -5   9  -6   20.40    4.10
  -5   9  -6   15.20    3.80
   5   9   6    9.30    3.20
  -6   9  -6   12.30    4.00
   6   9   6   20.50    5.40
   6 -10  -6   27.70    4.40
   6 -10  -6   17.20    3.60
   6  10  -6   27.50    5.20
   6  10  -6   24.20    3.70
   5 -10  -6   45.80    5.30
   5 -10  -6   42.90    4.30
   5 -10  -6   39.00    4.80
   5  10  -6   38.00    4.90
   5  10  -6   42.10    4.90
   4 -10  -6    4.40    3.00
   4 -10  -6   13.00    4.40
   4 -10  -6    0.80    2.50
   4 -10  -6   -1.40    3.70
   4  10  -6    4.90    2.90
   4  10  -6    2.60    2.90
   3 -10  -6  100.99    6.80
   3 -10  -6  102.19    7.30
   3 -10  -6  105.19    6.60
   3  10  -6  106.79    7.20
   3  10  -6   96.39    7.00
   2 -10  -6    0.70    2.50
   2 -10  -6    3.80    4.50
   2 -10  -6   -1.50    3.30
   2  10  -6    1.80    2.70
   2  10  -6    1.20    3.30
   1 -10  -6  445.06   21.90
   1 -10  -6  457.95   22.60
   1 -10  -6  454.35   22.20
   1  10  -6  419.56   22.30
   1  10  -6  487.85   22.70
   0 -10  -6   42.80    5.60
   0 -10  -6   50.99    4.80
   0 -10  -6   35.60    7.40
   0  10  -6   56.99    5.60
   0  10  -6   52.79    7.30
  -1 -10  -6  301.17   16.00
  -1 -10  -6  309.27   15.50
  -1  10  -6  317.17   16.20
  -1  10  -6  307.07   16.30
  -2 -10  -6    4.60    2.90
  -2 -10  -6    0.30    3.50
  -2  10  -6    2.80    3.70
  -2  10  -6    6.40    3.30
  -3 -10  -6   55.09    5.60
  -3 -10  -6   49.40    5.60
   3  10   6   50.39    5.70
  -3  10  -6   48.00    5.70
  -4 -10  -6    5.50    3.10
   4 -10   6   16.50    4.70
  -4  10  -6    6.20    3.00
  -4  10  -6    7.70    3.30
   4  10   6   12.40    4.70
  -5 -10  -6   19.80    4.20
   5  10   6   21.50    4.70
  -5  10  -6   24.20    4.10
  -5  10  -6   24.10    4.10
  -6 -10  -6   -2.20    7.20
  -6  10  -6   13.50    3.80
  -6  10  -6    0.80    2.10
   6 -11  -6    5.80    2.10
   6 -11  -6    3.70    2.40
   6  11  -6    6.40    2.20
   6  11  -6    7.60    3.60
   5 -11  -6   69.79    4.90
   5 -11  -6   59.59    5.80
   5 -11  -6   62.49    5.00
   5  11  -6   59.39    5.50
   5  11  -6   60.29    5.40
   4 -11  -6   58.29    5.50
   4 -11  -6   63.69    5.50
   4 -11  -6   70.79    5.60
   4  11  -6   55.39    5.60
   4  11  -6   62.69    5.90
   3 -11  -6  255.17   12.90
   3 -11  -6  243.78   12.40
   3 -11  -6  231.58   12.70
   3  11  -6  224.48   12.90
   3  11  -6  243.38   13.10
   2 -11  -6   99.69    8.60
   2 -11  -6  112.79    7.20
   2 -11  -6  122.29    8.30
   2  11  -6  104.29    7.90
   2  11  -6  126.39   11.20
   1 -11  -6  431.46   21.90
   1 -11  -6  445.36   21.80
   1 -11  -6  450.45   22.40
   1  11  -6  459.45   22.40
   0 -11  -6  348.87   17.60
   0 -11  -6  353.76   17.30
   0 -11  -6  327.07   18.60
   0  11  -6  327.67   18.00
   0  11  -6  370.16   18.00
  -1 -11  -6  886.31   42.00
  -1 -11  -6  862.91   42.30
  -1  11  -6  938.71   42.60
  -1  11  -6  862.31   42.40
  -2 -11  -6  249.88   12.70
  -2 -11  -6  242.38   13.00
  -2  11  -6  238.18   13.30
  -2  11  -6  240.78   13.30
  -3 -11  -6  259.37   13.40
  -3 -11  -6  263.97   13.70
  -3  11  -6  265.77   13.80
   3  11   6  239.78   17.00
   4 -11   6   29.20    5.10
  -4 -11  -6   40.10    5.00
   4  11   6   41.60    6.10
  -4  11  -6   27.80    5.40
  -5 -11  -6   24.20    4.40
  -5  11  -6   15.10    4.30
   5  11   6   13.70    4.20
  -5  11  -6   13.10    4.40
  -6  11  -6   18.40    3.80
  -6  11  -6   27.60    4.80
   6 -12  -6    4.40    2.20
   6 -12  -6    3.30    2.30
   6  12  -6    6.90    3.30
   6  12  -6    0.10    3.50
   5 -12  -6    5.00    2.30
   5 -12  -6   13.40    4.60
   5 -12  -6    5.60    1.90
   5  12  -6   12.10    4.20
   5  12  -6    2.60    2.60
   4 -12  -6    9.80    4.10
   4 -12  -6    1.50    2.90
   4 -12  -6    1.70    2.60
   4 -12  -6   -1.70    2.40
   4  12  -6    7.50    3.40
   4  12  -6    2.80    3.00
   3 -12  -6    7.60    3.10
   3 -12  -6   14.10    4.00
   3 -12  -6    8.50    2.70
   3  12  -6    5.40    2.70
   3  12  -6    9.90    3.40
   2 -12  -6   39.30    4.70
   2 -12  -6   44.60    6.10
   2 -12  -6   50.99    6.40
   2  12  -6   39.30    5.60
   2  12  -6   40.40    6.30
   1 -12  -6  349.77   17.70
   1 -12  -6  369.16   18.40
   1 -12  -6  342.47   19.10
   0 -12  -6   23.00    5.10
   0 -12  -6   27.60    4.80
   0 -12  -6   34.80    4.50
   0  12  -6   21.70    4.60
   0  12  -6   27.80    5.30
  -1 -12  -6  309.17   15.10
  -1 -12  -6  289.17   14.40
  -1  12  -6  275.87   15.30
  -1  12  -6  258.17   15.80
  -2 -12  -6   27.90    5.80
  -2 -12  -6   40.60    4.90
  -2  12  -6   28.30    5.50
  -2  12  -6   23.50    7.70
  -3 -12  -6   47.30    5.80
  -3 -12  -6   53.09    6.30
  -3  12  -6   46.30    5.60
   4 -12   6   26.10    7.90
  -4 -12  -6   26.70    4.90
  -4  12  -6   21.20    3.90
  -5 -12  -6   19.10    4.90
  -5  12  -6   14.40    3.90
  -5  12  -6   11.30    3.20
   6 -13  -6    0.30    1.90
   6 -13  -6    3.00    2.30
   6  13  -6    4.10    1.90
   5 -13  -6   -0.10    1.80
   5 -13  -6    1.90    1.90
   5 -13  -6   -1.60    2.50
   5  13  -6    1.80    2.90
   5  13  -6    1.70    2.90
   4 -13  -6   27.40    6.00
   4 -13  -6   20.30    3.90
   4 -13  -6   26.50    4.10
   4 -13  -6   14.80    3.60
   4  13  -6   17.00    4.10
   4  13  -6   24.10    4.60
   3 -13  -6   20.40    4.00
   3 -13  -6   16.90    3.80
   3 -13  -6   17.50    5.10
   3  13  -6   21.70    5.10
   3  13  -6   24.90    4.90
   2 -13  -6   23.40    6.10
   2 -13  -6   13.00    3.80
   2 -13  -6   13.30    4.40
   2  13  -6   14.70    4.00
   2  13  -6   13.90    3.50
   1 -13  -6   42.30    7.00
   1 -13  -6   38.30    5.30
   1 -13  -6   41.40    6.40
   1  13  -6   31.50    5.10
   0 -13  -6   82.29    9.00
   0 -13  -6   85.79    6.90
   0 -13  -6   91.79    6.30
   0  13  -6   87.59    6.90
   0  13  -6   81.79    8.30
   1 -13   6   40.90    9.60
  -1 -13  -6   53.29    6.40
  -1 -13  -6   53.89    9.30
  -1 -13  -6   59.09    5.60
  -1  13  -6   56.49    7.10
  -1  13  -6   49.00    5.80
  -2 -13  -6  181.58   10.70
  -2 -13  -6  182.48   10.30
  -2  13  -6  180.28   10.80
  -3 -13  -6    7.10    4.00
  -3 -13  -6   10.60    3.80
  -3  13  -6    9.50    3.20
  -4 -13  -6   24.40    4.90
  -4  13  -6   34.20    5.30
  -5  13  -6    1.10    2.10
   5 -14  -6   72.69    5.90
   5 -14  -6   54.89    5.20
   5  14  -6   66.69    4.80
   5  14  -6   55.89    5.20
   4 -14  -6    1.60    1.90
   4 -14  -6   -0.10    2.20
   4  14  -6    4.30    2.60
   4  14  -6    2.00    2.80
   3 -14  -6    4.70    2.60
   3 -14  -6    6.20    2.50
   3 -14  -6   10.20    3.30
   3  14  -6    6.90    3.10
   3  14  -6    8.50    3.30
   2 -14  -6    4.70    3.60
   2 -14  -6   -3.80    2.50
   2 -14  -6    4.60    2.60
   2  14  -6   -0.70    3.60
   1 -14  -6   69.69    5.60
   1 -14  -6   64.99    5.30
   1 -14  -6   78.49    7.60
   1  14  -6   59.49    6.00
   0 -14  -6    3.40    2.80
   0 -14  -6    1.50    2.80
   0 -14  -6    4.10    4.40
   0  14  -6   -2.50    3.00
   0  14  -6   -6.70    4.30
  -1 -14  -6  104.59    7.20
  -1 -14  -6  113.59    7.40
   1 -14   6   91.79    9.50
  -1 -14  -6  101.09    9.80
  -1  14  -6  116.59    8.30
  -1  14  -6   91.49    7.40
  -2 -14  -6   56.49    5.80
  -2 -14  -6   58.49    6.00
  -2  14  -6   62.89    6.20
  -3 -14  -6   59.39    5.70
  -3 -14  -6   56.59    7.70
  -3  14  -6   53.09    5.30
  -4 -14  -6   -0.90    3.00
  -4  14  -6    5.80    2.10
  -5  14  -6   -1.60    1.90
   5 -15  -6   15.40    2.80
   5 -15  -6   11.30    2.70
  -5  15   6    8.90    4.70
   5  15  -6    5.70    2.70
   4 -15  -6    3.80    3.00
   4 -15  -6    2.90    1.90
   4  15  -6    8.60    3.70
   3 -15  -6   25.60    4.10
   3 -15  -6   33.80    4.40
   3 -15  -6   17.80    3.50
   3  15  -6   25.30    4.40
   2 -15  -6   18.80    4.00
   2 -15  -6   17.40    4.00
   2 -15  -6   16.90    3.90
   2  15  -6   11.40    4.30
   1 -15  -6    6.30    2.50
   1 -15  -6    5.80    3.20
   1 -15  -6    8.90    3.60
   1  15  -6    4.30    3.30
   0 -15  -6    2.50    2.60
   0 -15   6   -1.40    4.00
   0 -15  -6   10.60    4.10
   0 -15  -6    5.50    2.70
   0  15  -6    3.20    3.40
   0  15  -6    2.70    5.20
  -1 -15  -6    4.90    2.90
  -1 -15  -6   11.50    5.10
   1 -15   6    1.40    4.50
  -1 -15  -6    4.20    2.90
  -1  15  -6    2.90    3.60
  -1  15  -6    3.20    3.70
  -2 -15  -6   52.39    5.40
  -2  15  -6   56.29    7.50
  -3 -15  -6   24.10    4.70
  -3  15  -6   21.90    4.00
  -4  15  -6    1.80    2.10
  -5  15  -6    3.30    1.70
   4 -16  -6   20.10    3.30
   4 -16  -6   15.80    3.40
   4  16  -6   15.20    4.30
   3 -16  -6   30.20    3.80
   3 -16  -6   27.00    3.50
   3 -16  -6   24.50    4.10
   3  16  -6   30.30    4.50
   2 -16  -6   36.60    5.30
   2 -16  -6   21.90    6.00
   2 -16  -6   28.00    5.80
   2  16  -6   39.40    5.10
   1 -16  -6    5.30    3.60
   1 -16  -6    3.80    2.40
   1 -16  -6    4.10    2.80
   1  16  -6    5.80    3.30
   0 -16  -6  126.89    8.80
   0 -16  -6  105.79    7.00
   0 -16  -6  102.29    6.60
   0 -16   6  117.89    8.30
   0  16  -6   85.79    7.60
  -1 -16  -6   -0.30    3.50
   1 -16   6   10.20    4.20
  -1 -16  -6    7.20    3.50
  -1  16  -6    1.60    3.40
  -1  16  -6    3.80    3.80
  -2 -16  -6    7.80    2.70
  -2 -16  -6    4.10    2.70
  -2  16  -6    5.70    2.90
  -3 -16  -6    4.20    2.70
  -3  16  -6    3.30    3.10
  -4  16  -6    2.10    1.90
   4 -17  -6   31.30    5.90
   4 -17  -6   28.60    3.80
   4  17  -6   21.20    4.80
   3 -17  -6   13.90    2.90
   3 -17  -6   10.50    3.50
   3  17  -6   11.60    3.60
   2 -17  -6  103.69    6.40
   2 -17  -6  113.49    6.90
   2 -17  -6  109.49    6.30
   2  17  -6  101.49    7.50
   1 -17  -6   17.10    4.90
   1 -17  -6   11.30    3.30
   1 -17  -6   16.60    3.60
   1  17  -6   14.40    5.30
   0 -17  -6   89.39    6.50
   0 -17  -6   81.09    5.50
   0 -17   6   82.99    6.70
   0 -17  -6   80.49    6.00
   0  17  -6   78.29    7.40
  -1 -17  -6    7.00    2.70
  -1 -17  -6    2.00    3.50
   1 -17   6    8.30    3.50
  -1 -17  -6   10.80    3.60
  -1  17  -6    0.50    3.00
  -1  17  -6   11.80    5.40
  -2 -17  -6   10.90    6.70
  -2 -17  -6   20.70    4.20
  -2  17  -6   19.40    4.00
  -3  17  -6    4.30    2.10
  -4  17  -6   14.90    3.00
   4 -18  -6    2.70    1.60
   4 -18  -6    3.00    1.70
   3 -18  -6    1.00    1.60
   3 -18  -6    2.30    1.80
   3  18  -6    2.80    3.60
   2 -18  -6    2.20    2.10
   2 -18  -6    3.20    2.20
   2 -18  -6    3.20    2.00
   2  18  -6   -2.10    3.60
  -1 -18   6    3.30    2.80
   1 -18  -6    1.40    2.50
   1 -18  -6    0.30    2.20
   1 -18  -6   -1.80    1.90
   1  18  -6   -2.90    5.70
   0 -18   6   -1.30    3.10
   0 -18  -6    2.90    2.70
   0 -18  -6   -0.90    2.30
   0 -18  -6    1.70    2.10
   0  18  -6   -1.70    5.10
  -1 -18  -6    4.30    2.80
  -1 -18  -6    3.30    2.20
   1 -18   6    5.20    3.50
  -1 -18  -6    1.90    2.70
  -1  18  -6   -3.50    2.80
  -2 -18  -6    2.30    3.40
  -2 -18  -6    2.20    2.80
  -2  18  -6    7.50    2.40
  -3  18  -6    5.40    1.90
   3 -19  -6   14.70    2.90
   3 -19  -6   11.10    2.90
   2 -19  -6   10.40    3.00
  -2 -19   6    6.20    2.50
   2 -19  -6   10.30    3.30
   2  19  -6    7.20    4.20
   1 -19  -6   13.60    3.80
   1 -19  -6    4.40    2.10
   1 -19  -6   15.70    4.00
  -1 -19   6    7.70    2.90
   1  19  -6    3.80    5.50
   0 -19  -6   26.30    3.90
   0 -19   6   21.50    4.70
   0 -19  -6   30.80    3.90
   0 -19  -6   28.90    4.40
  -1 -19  -6   25.90    3.60
   1 -19   6   33.40    5.30
  -1 -19  -6   22.30    4.30
  -1 -19  -6   27.60    4.40
  -1  19  -6   19.20    6.00
  -2  19  -6   17.80    3.70
  -3  19  -6    0.90    1.90
   3 -20  -6   10.80    2.50
  -3 -20   6    7.80    2.20
  -2 -20   6   24.90    3.70
   2 -20  -6   24.50    3.70
   1 -20  -6    1.80    2.40
   1 -20  -6   -3.10    2.10
  -1 -20   6   -2.60    2.40
   0 -20   6    3.40    2.70
   0 -20  -6    5.80    2.20
   0 -20  -6    9.00    5.10
   0 -20  -6    2.10    1.80
  -1 -20  -6   -1.10    2.60
   1 -20   6    2.90    3.20
  -2  20  -6   19.40    4.00
   2 -21  -6    1.50    1.40
   2 -21  -6    2.80    2.30
  -2 -21   6    9.40    3.10
  -1 -21   6   -0.70    2.40
   1 -21  -6    1.60    2.00
   1 -21  -6    1.90    2.40
   0 -21  -6   24.20    3.90
   0 -21   6   16.30    4.30
  -1 -21  -6   22.30    4.60
   1 -21   6   40.10    6.20
   6   0  -7    0.00    1.80
   6   0  -7    1.50    1.90
   5   0  -7   36.00    4.60
   5   0  -7   35.00    4.40
   4   0  -7   16.70    4.80
   4   0  -7    2.40    3.10
   3   0  -7   78.79    8.40
   2   0  -7    3.90    3.30
   2   0  -7    2.00    2.60
   1   0  -7   -0.30    3.00
   1   0  -7    3.50    4.70
   1   0  -7   -2.00    4.80
   0   0  -7    5.80    5.30
   0   0  -7   15.50    4.90
   0   0  -7   11.90    4.20
  -1   0  -7   36.40    6.30
  -1   0  -7   33.20    4.90
  -2   0  -7    2.00    3.50
  -2   0  -7    1.60    2.80
  -3   0  -7    4.10    2.70
  -3   0  -7    6.00    3.40
   3   0   7    3.50    2.40
  -4   0  -7   -1.50    2.70
   4   0   7   -0.10    2.90
  -4   0  -7    1.20    3.00
  -5   0  -7   -0.20    2.50
   5   0   7   -1.10    2.10
  -5   0  -7   -3.80    2.30
  -6   0  -7    0.40    1.90
   6   0   7    2.10    2.70
   6  -1  -7    3.20    1.90
   6  -1  -7    3.70    2.20
   6   1  -7    3.10    2.10
   6   1  -7    3.10    1.80
   5  -1  -7   30.30    4.30
   5  -1  -7   26.10    4.50
   5   1  -7   33.50    4.50
   5   1  -7   29.70    4.50
   4  -1  -7   30.90    5.10
   4  -1  -7   38.10    5.30
   4   1  -7   25.70    5.60
   4   1  -7   40.70    5.00
   3   1  -7   98.29    7.90
   3   1  -7   73.89    7.50
   2  -1  -7   34.80    4.90
   2  -1  -7   44.40    6.40
   2  -1  -7   43.00    6.50
   2   1  -7   35.90    5.40
   2   1  -7   31.60    6.00
   1  -1  -7   68.89    6.30
   1  -1  -7   60.29    7.70
   1   1  -7   52.09    7.80
   1   1  -7   61.09    5.90
   0  -1  -7    7.30    3.60
   0  -1  -7   17.30    4.00
   0  -1  -7   12.30    3.20
   0   1  -7   17.00    5.80
   0   1  -7   11.10    3.40
   0   1  -7   19.50    4.60
  -1  -1  -7    0.80    2.60
  -1  -1  -7    1.90    3.70
  -1   1  -7    1.40    2.80
  -1   1  -7    0.10    4.20
  -1   1  -7    2.20    3.40
  -2  -1  -7    0.50    3.00
  -2  -1  -7    6.90    3.40
  -2   1  -7    4.00    3.90
  -2   1  -7    3.30    2.70
  -3  -1  -7   12.00    3.40
   3  -1   7   16.20    4.20
  -3  -1  -7   11.30    3.50
   3   1   7   14.20    4.00
  -3   1  -7   13.20    3.70
  -3   1  -7    8.80    3.60
   4  -1   7    6.70    2.80
  -4  -1  -7   -2.50    2.70
  -4  -1  -7    6.90    3.10
  -4   1  -7    1.70    2.80
   4   1   7    3.80    2.80
  -4   1  -7    1.00    2.70
  -5  -1  -7   46.80    4.80
   5  -1   7   54.39    4.80
  -5  -1  -7   53.69    4.70
   5   1   7   51.39    4.60
  -5   1  -7   50.49    5.30
  -5   1  -7   54.69    4.70
   6  -1   7    2.40    2.80
  -6  -1  -7    4.10    2.20
   6   1   7   -0.20    2.60
  -6   1  -7    3.10    2.00
   6  -2  -7   29.40    3.80
   6  -2  -7   29.30    3.50
   6   2  -7   29.40    3.60
   6   2  -7   28.80    3.50
   5  -2  -7    4.30    2.60
   5  -2  -7    3.30    2.50
   5   2  -7    2.20    2.20
   5   2  -7    4.40    2.50
   4  -2  -7   34.80    5.30
   4  -2  -7   34.00    5.10
   4   2  -7   17.60    4.80
   4   2  -7   23.90    5.80
   4   2  -7   32.50    6.00
   3  -2  -7    1.60    4.00
   3   2  -7    2.20    3.70
   3   2  -7   -2.60    3.30
   2  -2  -7    8.40    3.50
   2  -2  -7    7.50    3.00
   2   2  -7    5.90    3.30
   1  -2  -7   10.60    3.90
   1  -2  -7    5.00    2.70
   1  -2  -7   13.30    5.20
   1   2  -7    6.90    3.00
   0  -2  -7   14.00    4.50
   0  -2  -7   12.40    3.90
   0   2  -7   20.70    5.80
   0   2  -7   16.30    5.20
   0   2  -7   18.90    4.70
  -1  -2  -7  111.59    8.10
  -1  -2  -7  106.19    7.20
  -1   2  -7  123.79    8.00
  -1   2  -7  114.19    7.60
  -1   2  -7  111.99    9.30
  -2  -2  -7   32.90    4.80
  -2  -2  -7   26.40    5.30
  -2   2  -7   28.50    6.40
  -2   2  -7   30.20    4.80
  -3  -2  -7   56.09    6.50
  -3  -2  -7   67.09    5.70
  -3   2  -7   56.49    6.50
   3   2   7   64.69    5.30
  -3   2  -7   69.19    5.70
   4  -2   7    0.00    2.70
  -4  -2  -7    7.00    3.20
  -4  -2  -7   -0.60    2.90
  -4   2  -7   -2.60    2.70
  -4   2  -7    0.00    2.90
   4   2   7   -0.30    3.00
   5  -2   7   13.40    4.60
  -5  -2  -7   19.10    3.80
  -5  -2  -7   16.80    4.20
   5   2   7   15.30    3.80
  -5   2  -7   20.50    4.00
  -5   2  -7   21.50    3.70
   6  -2   7   -3.60    2.90
  -6  -2  -7   -1.20    1.80
  -6   2  -7   -0.50    2.00
   6   2   7   -0.10    2.50
   6  -3  -7    4.70    2.20
   6  -3  -7    8.70    2.80
   6   3  -7    5.10    2.00
   6   3  -7    2.10    2.00
   5  -3  -7  104.59    6.90
   5  -3  -7  106.19    6.70
   5   3  -7  110.09    6.70
   5   3  -7  101.99    6.60
   4  -3  -7    1.90    3.30
   4  -3  -7    1.60    3.00
   4   3  -7    4.60    4.30
   4   3  -7    1.70    3.40
   4   3  -7    3.80    2.70
   3  -3  -7   10.40    3.30
   3  -3  -7    5.90    3.50
   3  -3  -7   23.30    7.60
   3   3  -7    3.50    3.20
   2  -3  -7   16.60    4.10
   2  -3  -7   10.50    3.60
   2   3  -7   13.70    3.50
   1  -3  -7   17.20    4.10
   1  -3  -7   18.40    5.10
   1  -3  -7   22.10    4.30
   1   3  -7   21.90    4.80
   1   3  -7   21.50    6.50
   0  -3  -7   31.30    5.50
   0  -3  -7   29.80    4.60
   0   3  -7   23.90    5.10
   0   3  -7   29.00    4.80
  -1  -3  -7    1.00    2.50
  -1   3  -7   -2.30    2.90
  -1   3  -7    0.40    2.90
  -1   3  -7   -5.10    4.80
  -2  -3  -7   10.90    3.40
  -2  -3  -7   14.80    4.20
  -2   3  -7   21.10    6.70
   2   3   7   13.00    4.40
  -2   3  -7   14.00    4.20
  -3  -3  -7   16.10    4.70
  -3  -3  -7   16.20    4.80
  -3   3  -7    7.30    3.70
  -3   3  -7    8.30    3.00
   3   3   7   17.90    4.10
   4  -3   7   29.80    4.50
  -4  -3  -7   34.90    4.90
  -4  -3  -7   29.80    4.90
  -4   3  -7   33.40    4.70
   4   3   7   23.30    3.60
  -4   3  -7   20.90    4.90
  -5  -3  -7    1.90    2.90
   5  -3   7    0.00    2.10
  -5   3  -7    2.20    2.30
   5   3   7    1.10    2.30
  -5   3  -7    2.20    2.30
   6  -3   7    5.10    2.90
  -6  -3  -7   -2.80    1.70
   6   3   7    4.60    2.70
  -6   3  -7   -0.80    1.90
   6  -4  -7    1.80    2.20
   6  -4  -7    1.60    1.70
   6   4  -7    0.20    2.00
   6   4  -7    1.30    1.90
   5  -4  -7  125.19    7.40
   5  -4  -7  130.19    7.70
   5   4  -7  128.59    7.40
   5   4  -7  119.99    7.50
   4  -4  -7   18.60    5.10
   4  -4  -7   24.50    5.50
   4  -4  -7   21.10    6.10
   4   4  -7   25.20    5.20
   4   4  -7   14.50    4.30
   3  -4  -7   81.09    6.90
   3  -4  -7   71.29    7.00
   3  -4  -7   76.69    6.40
   3   4  -7   87.29    6.70
   3   4  -7   74.09    6.30
   2  -4  -7   75.29    6.30
   2  -4  -7   68.89    5.60
   2   4  -7   73.59    6.30
   1  -4  -7    7.00    2.30
   1  -4  -7    5.10    3.80
   1   4  -7    1.50    3.00
   1   4  -7    4.40    3.50
   0  -4  -7   28.50    5.60
   0  -4  -7   13.40    4.20
   0   4  -7   22.60    5.20
   0   4  -7   17.80    5.00
  -1  -4  -7   13.90    4.20
  -1  -4  -7    7.90    2.80
  -1   4  -7   12.80    4.80
  -1   4  -7   10.40    3.20
  -1   4  -7   13.00    5.50
  -2  -4  -7   45.90    5.60
  -2  -4  -7   52.89    5.10
   2   4   7   48.50    5.60
  -2   4  -7   49.90    7.60
  -2   4  -7   45.80    5.10
  -3  -4  -7   13.40    3.30
  -3  -4  -7   18.40    4.50
  -3   4  -7   21.00    5.90
  -3   4  -7   16.60    3.10
   3   4   7   20.60    4.20
   4  -4   7    4.70    3.10
  -4  -4  -7   12.50    3.20
  -4  -4  -7   15.40    4.20
  -4   4  -7    7.40    3.20
  -4   4  -7   15.40    4.30
   4   4   7    8.80    3.00
  -5  -4  -7   27.70    4.60
   5  -4   7   16.70    3.80
  -5   4  -7   27.30    3.90
   5   4   7   25.60    3.90
  -5   4  -7   23.80    3.60
  -6  -4  -7    0.10    1.80
   6   4   7   11.20    3.80
  -6   4  -7    0.50    2.00
   6  -5  -7   -0.50    2.20
   6  -5  -7    2.80    1.80
   6   5  -7    1.30    2.10
   6   5  -7    1.10    1.80
   5  -5  -7    5.30    2.10
   5  -5  -7    1.50    4.40
   5  -5  -7    6.50    2.70
   5   5  -7    4.60    2.50
   5   5  -7   18.10    5.80
   5   5  -7    4.10    2.60
   4  -5  -7    9.60    4.10
   4  -5  -7    7.10    3.30
   4  -5  -7    3.30    2.70
   4   5  -7    1.30    2.80
   4   5  -7    4.80    3.10
   3  -5  -7  151.28    9.30
   3  -5  -7  143.29    8.80
   3  -5  -7  153.78    9.00
   3   5  -7  143.19    9.10
   3   5  -7  154.18    9.20
   2  -5  -7    2.80    2.70
   2  -5  -7    2.20    2.60
   2   5  -7    2.30    3.40
   1  -5  -7  283.87   14.20
   1  -5  -7  253.77   13.60
   1   5  -7  252.77   14.40
   1   5  -7  280.57   14.30
   0  -5  -7   92.69    6.30
   0  -5  -7   91.39    7.20
   0   5  -7   92.59    7.10
   0   5  -7   87.69    7.20
  -1  -5  -7  203.08   11.30
  -1  -5  -7  204.28   11.50
   1   5   7  206.08   11.80
  -1   5  -7  224.88   12.00
  -1   5  -7  211.48   11.50
  -2  -5  -7   48.50    5.70
  -2  -5  -7   48.90    5.50
  -2   5  -7   41.00    8.00
   2   5   7   55.39    5.60
  -2   5  -7   47.50    5.70
  -3  -5  -7   74.89    5.90
  -3  -5  -7   73.69    6.60
   3   5   7   72.79    6.00
  -3   5  -7   72.69    6.20
  -3   5  -7   61.19    7.10
  -4  -5  -7   26.10    4.80
   4  -5   7   27.50    4.60
  -4   5  -7   15.50    5.20
   4   5   7   16.30    4.00
  -4   5  -7   25.60    4.30
  -5  -5  -7    1.30    2.20
   5  -5   7   -1.10    3.70
  -5   5  -7    4.00    2.30
  -5   5  -7    0.60    2.20
   5   5   7    4.30    4.00
  -6  -5  -7    0.50    3.10
  -6   5  -7    0.90    2.10
   6  -6  -7    1.70    1.80
   6  -6  -7   -1.40    2.30
   6   6  -7    2.10    1.80
   5  -6  -7   95.69    6.40
   5  -6  -7   89.49    6.60
   5  -6  -7   97.19    6.60
   5   6  -7   82.89    6.50
   5   6  -7   86.69    7.60
   5   6  -7   98.69    6.10
   4  -6  -7   18.80    4.40
   4  -6  -7   11.00    4.20
   4   6  -7   15.10    4.50
   3  -6  -7  580.44   27.50
   3  -6  -7  568.24   27.50
   3  -6  -7  586.04   27.50
   3   6  -7  569.74   27.60
   3   6  -7  543.95   27.90
   2  -6  -7  130.59    7.90
   2  -6  -7  131.49    8.30
   2   6  -7  142.19    8.80
   1  -6  -7  740.93   35.60
   1  -6  -7  761.32   36.00
   1   6  -7  720.93   36.10
   1   6  -7  775.92   36.30
   0  -6  -7  126.79    8.60
   0  -6  -7  126.49    7.50
   0   6  -7  141.49    8.70
   0   6  -7  124.69    8.70
  -1  -6  -7  194.58   10.90
  -1  -6  -7  200.28   10.50
   1   6   7  185.48   11.30
  -1   6  -7  194.38   11.60
  -2  -6  -7   38.20    5.00
  -2  -6  -7   30.00    4.50
  -2   6  -7   41.30    6.10
  -2   6  -7   27.10    8.30
   2   6   7   41.10    7.40
  -3  -6  -7   33.10    5.00
  -3  -6  -7   35.50    4.70
  -3   6  -7   38.80    5.10
  -3   6  -7   41.60    6.30
   3   6   7   28.90    4.40
  -4  -6  -7   72.59    6.10
  -4  -6  -7   63.49    5.20
   4  -6   7   60.79    5.70
  -4   6  -7   67.79    5.60
   4   6   7   59.59    5.30
  -4   6  -7   62.59    5.70
  -5  -6  -7   23.10    4.30
   5  -6   7   18.30    4.00
  -5   6  -7   18.30    3.70
  -5   6  -7   16.90    3.70
   5   6   7   20.70    4.00
  -6  -6  -7    3.70    1.80
  -6   6  -7    3.60    2.10
   6  -7  -7    1.90    1.90
   6  -7  -7    0.70    2.40
   6   7  -7    3.30    1.80
   5  -7  -7   28.10    4.90
   5  -7  -7   28.90    4.10
   5  -7  -7   30.10    4.40
   5   7  -7   31.10    6.40
   5   7  -7   24.80    4.10
   4  -7  -7   -1.20    2.50
   4  -7  -7    5.30    3.00
   4   7  -7    4.60    2.90
   4   7  -7    3.60    3.10
   3  -7  -7   -0.70    2.60
   3  -7  -7    9.50    3.00
   3  -7  -7   20.00    5.60
   3   7  -7    7.40    3.30
   3   7  -7    5.30    2.80
   2  -7  -7  176.28   10.50
   2  -7  -7  189.08    9.60
   2  -7  -7  201.28   10.00
   2   7  -7  142.19   12.80
   2   7  -7  158.38   11.20
   1  -7  -7  211.68   11.10
   1  -7  -7  216.78   11.70
   1   7  -7  212.08   12.00
   1   7  -7  203.68   12.60
   0  -7  -7  295.27   15.50
   0  -7  -7  302.57   16.10
   0   7  -7  323.37   16.30
   0   7  -7  313.97   16.20
  -1  -7  -7  225.28   12.50
  -1  -7  -7  228.98   12.70
  -1   7  -7  248.28   13.30
  -1   7  -7  242.18   12.80
  -2  -7  -7  307.17   15.60
  -2  -7  -7  282.57   16.50
   2   7   7  299.27   15.80
  -2   7  -7  321.17   15.70
  -3  -7  -7   35.60    4.90
  -3  -7  -7   23.10    4.20
  -3   7  -7   32.10    5.60
  -3   7  -7   34.50    6.40
   3   7   7   30.50    4.70
  -4  -7  -7   48.00    5.10
   4  -7   7   57.89    5.40
  -4  -7  -7   61.09    5.30
   4   7   7   59.19    5.30
  -4   7  -7   47.30    5.40
  -4   7  -7   58.29    5.40
   5  -7   7   62.89    5.50
  -5  -7  -7   75.69    5.30
  -5   7  -7   66.29    5.10
   5   7   7   78.39    5.70
  -5   7  -7   72.19    5.30
   6  -8  -7    3.10    1.70
   6  -8  -7    3.30    2.40
   6   8  -7    2.40    1.90
   5  -8  -7   68.79    4.90
   5  -8  -7   54.49    5.50
   5  -8  -7   57.59    5.80
   5   8  -7   64.19    6.30
   5   8  -7   64.89    5.10
   4  -8  -7   34.10    6.70
   4  -8  -7   22.30    6.20
   4   8  -7   42.90    6.50
   4   8  -7   38.00    4.80
   3  -8  -7   15.70    4.30
   3  -8  -7   25.30    5.30
   3  -8  -7   17.00    4.50
   3   8  -7   16.90    4.30
   3   8  -7   13.20    3.30
   2  -8  -7  115.79    8.30
   2  -8  -7  117.29    7.40
   2  -8  -7  125.59    7.20
   2   8  -7  109.69    7.70
   2   8  -7   99.29    8.60
   1  -8  -7    7.90    2.60
   1  -8  -7   11.90    4.00
   1   8  -7   17.00    5.40
   1   8  -7   12.70    5.40
   0  -8  -7  396.66   19.60
   0  -8  -7  389.56   19.10
   0   8  -7  363.96   19.90
   0   8  -7  405.96   19.70
  -1  -8  -7   41.40    4.50
  -1  -8  -7   43.10    5.40
  -1   8  -7   42.30    6.20
  -1   8  -7   34.60    6.10
  -2  -8  -7  335.17   17.70
  -2  -8  -7  324.27   16.50
   2   8   7  295.57   17.10
  -2   8  -7  366.26   18.60
  -3  -8  -7  256.37   12.90
  -3  -8  -7  259.67   12.70
  -3   8  -7  245.88   14.70
  -3   8  -7  244.88   13.00
   3   8   7  219.88   13.00
  -4  -8  -7   56.19    4.70
  -4  -8  -7   51.29    5.20
   4  -8   7   43.90    5.30
  -4   8  -7   56.09    5.30
   4   8   7   45.60    5.30
  -4   8  -7   51.09    4.90
   5  -8   7  129.29    8.70
  -5  -8  -7  159.38    8.60
  -5   8  -7  146.89    8.20
  -5   8  -7  153.58    8.40
   5   8   7  142.39    8.70
   6  -9  -7   -1.90    3.50
   6  -9  -7    3.80    2.00
   5  -9  -7    9.70    3.40
   5  -9  -7   15.50    3.60
   5  -9  -7    7.50    2.60
   5   9  -7   14.60    5.00
   5   9  -7    9.00    2.50
   4  -9  -7   12.00    3.80
   4  -9  -7   15.90    4.40
   4  -9  -7   11.10    2.90
   4   9  -7   13.10    4.50
   4   9  -7   15.80    5.20
   3  -9  -7   60.89    5.80
   3  -9  -7   66.09    5.30
   3  -9  -7   59.19    5.50
   3   9  -7   67.19    6.60
   3   9  -7   55.09    6.40
   2  -9  -7  135.99    8.10
   2  -9  -7  138.49    8.70
   2  -9  -7  129.49    8.10
   2   9  -7  127.99    8.90
   2   9  -7  137.89    8.60
   1  -9  -7   45.40    5.20
   1  -9  -7   47.20    4.70
   1   9  -7   45.60    5.60
   0  -9  -7  332.87   17.10
   0  -9  -7  339.97   16.80
   0   9  -7  351.66   17.40
   0   9  -7  309.57   17.40
  -1  -9  -7  121.89   11.00
  -1  -9  -7  137.99    7.70
  -1   9  -7  132.19    8.80
  -1   9  -7  123.99    8.50
  -2  -9  -7  148.99    9.00
  -2  -9  -7  155.18    8.70
  -2   9  -7  143.69    9.30
  -3  -9  -7  287.07   14.40
  -3  -9  -7  302.47   14.70
   3   9   7  252.07   15.00
  -3   9  -7  296.67   15.00
   4  -9   7    3.00    3.20
  -4  -9  -7    3.40    3.20
  -4  -9  -7    9.70    3.30
   4   9   7    1.80    4.40
  -4   9  -7    5.50    3.40
  -4   9  -7    4.20    2.30
  -5  -9  -7   86.09    5.10
   5  -9   7   66.19    6.70
  -5   9  -7   76.49    5.70
   5   9   7   82.09    6.80
  -5   9  -7   59.59    6.70
   6 -10  -7    4.90    1.60
   6  10  -7    3.00    1.70
   5 -10  -7    7.20    2.20
   5 -10  -7    3.50    2.20
   5  10  -7    6.90    2.30
   5  10  -7   15.00    4.90
   4 -10  -7   23.00    4.10
   4 -10  -7   26.30    3.90
   4 -10  -7   20.20    4.10
   4  10  -7   24.00    4.70
   4  10  -7   25.70    4.90
   3 -10  -7   41.50    4.60
   3 -10  -7   38.60    5.20
   3 -10  -7   37.70    4.40
   3  10  -7   35.50    4.90
   3  10  -7   41.00    5.70
   2 -10  -7   -0.90    3.20
   2 -10  -7   17.90    4.50
   2 -10  -7    6.40    2.90
   2  10  -7    5.60    3.30
   2  10  -7    1.60    3.40
   1 -10  -7   62.09    5.50
   1 -10  -7   70.99    5.60
   1  10  -7   72.89    7.10
   0 -10  -7   18.70    4.90
   0 -10  -7   22.60    4.20
   0  10  -7   24.70    6.40
   0  10  -7   15.50    4.60
  -1 -10  -7  121.99    8.30
  -1 -10  -7  129.79    8.60
  -1  10  -7  128.49    8.70
  -1  10  -7  113.79    8.10
  -2 -10  -7   37.70    4.50
  -2 -10  -7   35.00    5.50
  -2  10  -7   45.60    8.60
  -3 -10  -7  130.69    7.80
  -3 -10  -7  108.49    7.40
  -3  10  -7  124.29    8.50
  -4 -10  -7    3.00    2.50
   4 -10   7    5.50    3.10
  -4  10  -7    4.10    2.50
   4  10   7    6.60    7.10
  -5 -10  -7   35.30    4.20
  -5  10  -7   27.20    3.50
   5 -11  -7   25.70    3.60
   5 -11  -7   19.00    3.50
   5  11  -7   18.90    4.60
   5  11  -7   20.30    3.80
   4 -11  -7    2.20    2.30
   4 -11  -7   -0.80    1.90
   4 -11  -7    1.50    2.10
   4  11  -7    1.90    3.00
   4  11  -7    1.90    2.60
   3 -11  -7   21.20    4.40
   3 -11  -7   34.50    4.20
   3  11  -7   24.50    4.50
   2 -11  -7    9.20    3.50
   2 -11  -7   14.00    4.90
   2 -11  -7   13.30    4.10
   2  11  -7   13.80    4.60
   1 -11  -7    7.70    5.00
   1 -11  -7    2.00    2.60
   1 -11  -7   -0.90    2.70
   1  11  -7    1.30    2.70
   0 -11  -7   42.50    5.10
   0 -11  -7   44.20    4.40
   0  11  -7   43.70    6.90
   0  11  -7   36.80    5.20
  -1 -11  -7   38.80    4.30
  -1  11  -7   31.20    6.20
  -1  11  -7   38.70    5.30
  -2 -11  -7   69.59    6.30
  -2 -11  -7   63.59    5.40
  -2  11  -7   72.49    6.50
  -3 -11  -7  140.19    7.90
  -3 -11  -7  158.78    8.70
  -3  11  -7  124.59    8.40
   4 -11   7    3.70    3.40
  -4 -11  -7    2.60    2.70
  -4  11  -7    1.30    3.60
  -5 -11  -7   68.59    5.10
  -5  11  -7   66.19    4.60
   5 -12  -7    0.00    1.80
   5 -12  -7    1.30    1.80
   5  12  -7    3.70    1.90
   5  12  -7    2.20    3.00
   4 -12  -7   33.30    4.30
   4 -12  -7   33.90    3.60
   4  12  -7   36.60    4.50
   4  12  -7   25.10    4.60
   3 -12  -7   -3.00    2.30
   3 -12  -7   -3.30    2.20
   3 -12  -7   -2.00    2.20
   3  12  -7   -0.60    2.90
   3  12  -7    0.30    3.50
   2 -12  -7    0.40    2.80
   2 -12  -7    3.50    2.40
   2 -12  -7    3.10    3.40
   2  12  -7    1.10    2.90
   1 -12  -7   35.20    4.30
   1 -12  -7   34.20    5.70
   1 -12  -7   35.60    8.10
   1  12  -7   29.20    5.10
   0 -12  -7   57.79    5.30
   0 -12  -7   52.59    4.90
   0  12  -7   45.20    5.70
   0  12  -7   53.29    7.10
  -1 -12  -7    2.10    2.90
  -1 -12  -7    1.50    2.50
  -1  12  -7    1.80    3.20
  -1  12  -7    0.60    3.50
  -2 -12  -7   65.09    5.50
  -2 -12  -7   67.59    6.20
  -2  12  -7   75.19    6.40
  -3 -12  -7   73.39    5.70
  -3 -12  -7   76.49    5.90
  -3  12  -7   79.69    5.80
  -4 -12  -7    9.80    2.80
   4 -12   7   28.10    6.50
  -4  12  -7   18.30    4.40
  -5 -12  -7  121.99    8.90
  -5  12  -7  140.89    7.10
   5 -13  -7   29.90    4.00
   5 -13  -7   35.70    5.10
   5  13  -7   37.10    5.70
   4 -13  -7    4.60    2.20
   4 -13  -7    3.20    1.80
   4  13  -7    4.10    2.40
   4  13  -7    4.10    2.80
   3 -13  -7   -2.60    1.90
   3 -13  -7   -0.10    2.10
   3 -13  -7    0.10    2.10
   3  13  -7    2.60    3.10
   2 -13  -7    4.40    3.30
   2 -13  -7    1.60    2.90
   2 -13  -7    1.20    2.30
   2  13  -7    1.90    3.00
   1 -13  -7   -0.30    2.50
   1 -13  -7    3.70    2.60
   1  13  -7   -4.50    2.70
   0 -13  -7   31.90    4.30
   0 -13  -7   29.80    4.20
   0  13  -7   19.00    4.90
   0  13  -7   31.10    6.90
  -1 -13  -7   32.30    6.10
  -1 -13  -7   25.70    4.20
  -1  13  -7   24.20    4.80
  -1  13  -7   27.30    6.50
  -2 -13  -7    2.90    2.70
  -2 -13  -7    2.10    2.60
  -2  13  -7   -0.40    2.50
  -3 -13  -7    5.00    2.70
   3 -13   7   16.00    4.90
  -3 -13  -7    8.60    3.00
  -3  13  -7    9.30    3.20
  -4 -13  -7    1.90    2.40
  -4  13  -7   -0.10    2.70
   5 -14  -7    3.80    1.50
   5 -14  -7   -1.00    1.70
   4 -14  -7    7.50    2.90
   4 -14  -7    2.50    2.00
   4  14  -7   17.10    4.40
   3 -14  -7   19.20    3.40
   3 -14  -7   21.30    4.00
   3 -14  -7   27.00    3.40
   3  14  -7   20.00    4.40
   2 -14  -7    0.60    2.90
   2 -14  -7    4.60    2.00
   2 -14  -7    5.30    2.40
   2  14  -7    4.70    3.00
   1 -14  -7   68.59    6.60
   1 -14  -7   60.59    5.00
   1 -14  -7   63.99    6.00
   1  14  -7   47.10    5.70
   0 -14  -7    3.80    2.90
   0 -14  -7    6.20    2.80
   0  14  -7   20.90    6.50
   0  14  -7    6.70    4.40
  -1 -14  -7   22.30    4.20
  -1 -14  -7   17.40    4.00
  -1  14  -7   16.60    3.40
  -1  14  -7   18.60    4.90
  -2 -14  -7   -1.50    2.40
  -2 -14  -7    2.50    2.30
  -2  14  -7   -2.60    2.50
   3 -14   7   23.70    8.40
  -3 -14  -7    8.10    4.80
  -3 -14  -7   16.00    3.80
  -3  14  -7   13.60    3.70
  -4 -14  -7   -0.50    2.50
  -4  14  -7   -1.80    2.50
   4 -15  -7   -0.10    2.80
   4 -15  -7    3.30    1.60
   4  15  -7    3.50    2.90
   3 -15  -7   44.00    4.40
   3 -15  -7   45.60    3.60
   3 -15  -7   46.40    4.20
   3  15  -7   43.00    5.10
   2 -15  -7   12.00    2.80
   2 -15  -7   17.20    3.20
   2 -15  -7    8.40    2.80
   2  15  -7   18.00    4.60
   1 -15  -7   89.39    6.90
   1 -15  -7   81.19    5.30
   1 -15  -7   83.29    5.70
   1  15  -7   73.09    6.50
   0 -15   7   47.60    9.80
   0 -15  -7   31.30    3.90
   0 -15  -7   37.40    4.10
   0  15  -7   35.80    5.40
  -1 -15  -7   18.60    3.40
  -1 -15  -7   21.50    3.70
  -1  15  -7   18.90    5.40
  -2 -15  -7   14.20    3.60
  -2 -15  -7   19.70    3.50
  -2  15  -7   14.00    4.10
  -3 -15  -7    0.50    2.30
  -3  15  -7    4.50    2.10
  -4  15  -7   11.30    2.90
   4 -16  -7   17.60    2.80
   4 -16  -7   12.20    3.10
   3 -16  -7    2.10    2.30
   3 -16  -7    0.30    1.60
   3 -16  -7    0.10    1.90
   3  16  -7   13.40    4.50
   2 -16  -7   41.70    4.20
   2 -16  -7   36.50    3.40
   2 -16  -7   32.70    3.50
   2  16  -7   33.70    5.00
  -1 -16   7   55.59    5.90
   1 -16  -7   50.99    4.20
   1 -16  -7   48.40    4.20
   1 -16  -7   54.59    5.70
   1  16  -7   39.90    5.30
   0 -16  -7    6.00    2.00
   0 -16  -7    2.50    3.60
   0 -16   7    7.90    5.40
   0 -16  -7    4.60    2.50
   0  16  -7    7.50    4.00
  -1 -16  -7   49.70    4.00
  -1 -16  -7   49.40    4.20
  -1  16  -7   43.20    5.20
  -2 -16  -7    7.40    2.30
  -2 -16  -7    4.90    2.20
  -2  16  -7    2.40    2.30
  -3 -16  -7   22.80    3.90
  -3  16  -7   16.90    3.10
   3 -17  -7    4.80    2.20
   3 -17  -7    3.70    1.60
   3  17  -7   -1.80    3.00
   2 -17  -7    3.60    2.10
   2 -17  -7    1.60    2.00
   2 -17  -7    2.40    1.60
  -2 -17   7    3.60    2.60
   1 -17  -7   22.60    4.40
  -1 -17   7   15.50    3.50
   1 -17  -7   16.70    2.80
   1 -17  -7   11.50    3.10
   1  17  -7   21.60    5.40
   0 -17  -7   32.60    5.60
   0 -17   7   45.50    8.50
   0 -17  -7   30.30    3.40
   0 -17  -7   25.30    3.50
   0  17  -7   32.90    5.90
  -1 -17  -7   12.70    3.40
  -1 -17  -7    4.30    2.00
  -1  17  -7    4.80    2.80
  -2 -17  -7    5.10    2.50
  -2 -17  -7    1.70    2.70
  -2  17  -7   -0.60    2.10
  -3  17  -7    2.70    1.80
   3 -18  -7    1.00    1.50
   3 -18  -7    2.30    2.10
  -3 -18   7   -0.10    2.20
   2 -18  -7   16.80    2.50
   2 -18  -7   18.20    3.40
  -2 -18   7   25.50    6.30
   2 -18  -7   12.50    3.00
  -1 -18   7    0.00    3.80
   1 -18  -7    0.30    2.30
   1 -18  -7    3.50    1.60
   1  18  -7    2.10    4.50
   0 -18  -7    1.00    1.90
   0 -18  -7    0.20    1.70
   0 -18  -7   12.70    4.60
   0  18  -7    1.90    7.90
  -1 -18  -7   -1.20    1.90
  -1 -18  -7    0.60    2.10
  -2 -18  -7   19.20    4.50
  -2  18  -7    7.90    2.30
   2 -19  -7   -0.10    1.70
  -2 -19   7   -1.90    2.40
   2 -19  -7    0.80    1.50
   1 -19  -7    1.50    2.70
   1 -19  -7    2.10    2.00
   1 -19  -7    0.30    1.40
  -1 -19   7    5.60    3.20
   0 -19  -7   33.70    3.50
   0 -19  -7   31.20    3.20
  -1 -19  -7   -1.60    2.50
  -1 -19  -7   -1.30    1.90
   6   0  -8   -0.20    2.90
   5   0  -8   -2.20    2.60
   2   0  -8   49.80    5.50
   2   0  -8   33.00    6.40
   1   0  -8   -5.00    3.30
   1   0  -8    1.60    2.70
   1   0  -8    2.80    4.20
   0   0  -8  135.39   10.40
   0   0  -8  160.08    8.90
  -1   0  -8    3.60    3.50
  -1   0  -8    6.10    3.60
  -2   0  -8  133.29    8.10
  -2   0  -8  132.49    9.00
  -3   0  -8    4.10    3.40
   3   0   8    5.00    4.20
  -3   0  -8    1.70    2.40
   4   0   8    2.80    2.70
  -4   0  -8    5.60    2.30
  -4   0  -8    5.00    2.10
   5   0   8   -1.20    2.20
  -5   0  -8    0.30    2.50
  -5   0  -8   -0.60    2.50
   6  -1  -8   -6.90    4.70
   6   1  -8   -5.00    2.60
   5   1  -8   19.70    4.40
   2  -1  -8    5.10    2.80
   2   1  -8    6.70    3.50
   2   1  -8    3.60    3.50
   1  -1  -8   40.50    6.70
   1  -1  -8   38.00    4.50
   1  -1  -8   37.30    6.30
   1   1  -8   37.50    4.90
   1   1  -8   41.30    5.50
   0  -1  -8   24.70    7.10
   0  -1  -8   38.60    4.90
   0   1  -8   28.70    8.30
   0   1  -8   20.20    5.30
   0   1  -8   29.40    5.20
  -1  -1  -8   22.10    5.80
  -1  -1  -8   13.40    4.30
  -1   1  -8   20.80    5.90
  -1   1  -8   22.10    6.30
  -2  -1  -8   25.90    5.60
  -2  -1  -8   23.00    4.40
  -2   1  -8   29.40    6.20
  -2   1  -8   20.40    4.80
  -3  -1  -8   43.10    5.50
  -3  -1  -8   37.90    6.30
   3  -1   8   33.00    5.70
  -3   1  -8   42.60    4.70
  -3   1  -8   40.50    5.80
   3   1   8   33.20    4.70
  -4  -1  -8   13.00    3.40
   4  -1   8    9.80    3.30
  -4  -1  -8   22.20    3.90
  -4   1  -8   13.80    3.50
   4   1   8   11.50    3.20
  -4   1  -8   14.20    3.60
   5  -1   8    2.40    2.60
  -5  -1  -8    3.90    2.10
  -5  -1  -8    4.30    1.90
  -5   1  -8   11.60    3.40
  -5   1  -8    3.40    2.90
   5   1   8    3.00    2.40
   6   2  -8    5.90    2.50
   5  -2  -8   40.50    4.90
   5   2  -8   42.60    4.60
   4   2  -8   26.30    9.20
   3   2  -8  304.67   15.90
   2  -2  -8    9.60    3.10
   2  -2  -8   13.10    4.20
   2   2  -8   12.80    4.70
   1  -2  -8  234.98   12.40
   1  -2  -8  230.98   13.40
   1   2  -8  262.27   13.00
   1   2  -8  246.68   13.20
   0  -2  -8    0.10    2.60
   0  -2  -8   -2.60    4.20
   0   2  -8   -0.70    3.10
   0   2  -8    0.90    2.80
  -1  -2  -8  105.39    7.90
  -1  -2  -8  102.49    8.80
  -1   2  -8  101.89    8.60
  -1   2  -8  106.19    7.00
  -2  -2  -8   19.70    5.00
  -2  -2  -8   21.90    4.40
  -2   2  -8   27.40    4.60
  -2   2  -8   19.10    4.30
   2   2   8   28.00    4.60
  -3  -2  -8  135.49    7.90
   3  -2   8  124.09    8.10
  -3  -2  -8  135.39    8.30
   3   2   8  120.29    7.90
  -3   2  -8  149.69   10.30
  -3   2  -8  140.19    8.10
  -4  -2  -8    8.00    2.20
   4  -2   8    5.00    2.70
  -4  -2  -8   10.60    3.30
   4   2   8    0.20    2.70
  -4   2  -8    7.20    2.20
  -4   2  -8    4.90    2.40
  -5  -2  -8    5.20    2.00
   5  -2   8   10.20    3.70
  -5  -2  -8    9.70    2.60
   5   2   8   16.50    3.70
  -5   2  -8   12.90    3.20
  -5   2  -8    7.90    2.40
   6   3  -8   22.50    4.00
   5  -3  -8    9.40    2.50
   5   3  -8    7.00    2.60
   4   3  -8    2.00    3.30
   3  -3  -8   -2.20    4.30
   3   3  -8    0.90    3.20
   2  -3  -8   13.80    3.10
   2  -3  -8   26.10    5.80
   2   3  -8   14.30    4.80
   1  -3  -8    7.40    3.30
   1  -3  -8   11.50    3.70
   1   3  -8    8.50    3.40
   1   3  -8    8.40    3.30
   0  -3  -8   19.50    4.40
   0  -3  -8   21.10    4.20
   0   3  -8   24.80    4.90
   0   3  -8   17.50    4.60
  -1  -3  -8   -1.40    2.30
  -1  -3  -8   -0.20    3.40
  -1   3  -8    1.70    4.50
  -1   3  -8    3.80    2.90
  -2  -3  -8   42.40    5.40
  -2  -3  -8   50.59    4.80
  -2   3  -8   50.49    6.80
  -2   3  -8   49.10    5.20
   2   3   8   38.10    5.20
   3  -3   8    2.20    3.00
  -3  -3  -8    3.10    2.60
  -3  -3  -8    4.80    3.10
  -3   3  -8    2.00    2.60
   3   3   8    2.10    3.00
  -3   3  -8    1.30    3.30
   4  -3   8    3.60    2.70
  -4  -3  -8    1.00    2.10
  -4  -3  -8   -1.00    2.40
   4   3   8    1.70    2.70
  -4   3  -8    1.90    2.40
  -4   3  -8   -2.70    1.90
   5  -3   8    1.50    2.40
  -5  -3  -8    2.50    1.80
  -5   3  -8    5.30    2.20
  -5   3  -8    2.00    2.20
   5   3   8   -1.80    2.70
   6   4  -8   -0.90    2.50
   5  -4  -8   43.50    4.20
   5   4  -8   26.00    4.50
   4   4  -8    4.10    3.20
   4   4  -8   11.50    4.10
   3  -4  -8  160.38    9.70
   3   4  -8  131.19    9.00
   2  -4  -8   22.40    5.50
   2  -4  -8   15.10    4.30
   1  -4  -8  226.18   11.70
   1  -4  -8  230.28   12.30
   1   4  -8  228.68   12.40
   1   4  -8  213.38   12.30
   0  -4  -8    8.80    3.90
   0  -4  -8   13.20    4.20
   0   4  -8    5.10    3.30
   0   4  -8   10.80    3.10
  -1  -4  -8   23.80    5.40
  -1  -4  -8   27.30    4.20
   1   4   8   21.90    5.10
  -1   4  -8   24.20    5.00
  -2  -4  -8   29.50    6.10
  -2  -4  -8   33.20    5.20
  -2   4  -8   21.50    4.90
  -2   4  -8   18.80    4.80
   2   4   8   20.40    4.80
  -3  -4  -8   20.60    4.70
   3  -4   8   18.70    4.10
   3   4   8   14.20    4.60
  -3   4  -8   27.80    5.50
  -3   4  -8   21.90    4.50
  -4  -4  -8    6.10    2.80
   4  -4   8    1.00    2.80
  -4  -4  -8    3.80    1.80
  -4   4  -8    7.00    2.50
  -4   4  -8    5.50    3.20
   4   4   8   -3.40    4.30
   5  -4   8    4.10    2.90
  -5  -4  -8    4.60    1.90
  -5   4  -8    2.00    2.60
   5   4   8    2.30    2.80
  -5   4  -8    4.40    2.40
   5  -5  -8    2.90    2.30
   5   5  -8    5.30    2.40
   4  -5  -8   25.80    5.10
   4  -5  -8   23.30    5.20
   4   5  -8   24.10    5.70
   4   5  -8   31.20    4.70
   3  -5  -8   11.50    3.70
   3  -5  -8   23.10    7.10
   3   5  -8    8.50    3.40
   2  -5  -8   22.40    4.00
   2  -5  -8   26.70    5.30
   2   5  -8   14.80    4.60
   1  -5  -8  105.59    7.30
   1  -5  -8  106.59    6.60
   1   5  -8   99.69    8.30
   1   5  -8   99.19    7.10
   0  -5  -8    3.80    2.30
   0  -5  -8    5.70    3.50
   0   5  -8    4.60    3.10
   0   5  -8    8.90    3.00
  -1  -5  -8  112.19    7.70
  -1  -5  -8  110.29    6.80
  -1   5  -8  101.59    8.30
  -1   5  -8  107.69    7.50
   1   5   8   97.69    7.80
  -2  -5  -8   86.79    6.60
  -2  -5  -8   87.99    5.80
   2   5   8   75.09    6.70
  -2   5  -8   82.49    9.00
  -2   5  -8   90.29    6.40
  -3  -5  -8   29.00    5.80
   3  -5   8   32.20    5.10
  -3  -5  -8   33.10    3.90
  -3   5  -8   29.40    5.50
  -3   5  -8   35.70    6.10
   3   5   8   27.50    4.50
  -4  -5  -8   40.20    3.80
  -4  -5  -8   36.60    4.00
   4   5   8   36.00    4.70
  -4   5  -8   35.80    3.80
  -4   5  -8   44.00    4.60
   5  -5   8   32.90    4.40
  -5  -5  -8   28.50    3.50
  -5   5  -8   26.90    3.60
  -5   5  -8   21.30    4.50
   5   6  -8   18.90    4.40
   4  -6  -8    5.50    2.80
   4  -6  -8    4.40    2.40
   4   6  -8    2.60    4.30
   4   6  -8    1.50    3.30
   3  -6  -8   68.89    7.00
   3  -6  -8   55.29    5.30
   3   6  -8   55.39    5.80
   2  -6  -8    5.50    2.70
   2  -6  -8    6.20    3.10
   2   6  -8    5.00    2.90
   1  -6  -8   28.10    5.00
   1  -6  -8   15.40    4.00
   1   6  -8   23.70    4.80
   1   6  -8   28.50    6.80
   0  -6  -8   -0.60    3.30
   0  -6  -8    1.50    2.70
   0   6  -8    3.20    3.70
   0   6  -8    2.60    3.80
  -1  -6  -8   58.59    4.80
  -1  -6  -8   53.09    6.10
  -1   6  -8   64.69    5.90
  -1   6  -8   58.19    6.10
  -2  -6  -8  109.59    7.20
   2   6   8  101.49    8.00
  -2   6  -8  111.49    7.40
  -3  -6  -8   55.89    5.00
  -3  -6  -8   53.39    4.40
   3  -6   8   57.69    5.10
  -3   6  -8   53.39    6.30
   3   6   8   48.50    5.60
  -3   6  -8   59.09    5.30
   4  -6   8  128.69    8.20
  -4  -6  -8  138.39    7.50
  -4  -6  -8  139.49    7.70
  -4   6  -8  147.39    7.80
  -4   6  -8  133.29    8.00
   4   6   8  143.99    8.40
  -5  -6  -8   53.79    3.70
  -5   6  -8   47.70    4.60
  -5   6  -8   43.70    3.80
   5  -7  -8   20.60    4.50
   5   7  -8    4.90    4.90
   4  -7  -8   17.30    4.20
   4   7  -8   15.70    5.50
   3  -7  -8    1.80    2.70
   3  -7  -8    5.60    2.60
   3   7  -8    2.00    3.00
   2  -7  -8   59.29    5.10
   2  -7  -8   63.89    5.90
   2   7  -8   54.89    5.60
   1  -7  -8   85.39    5.80
   1  -7  -8   81.79    6.30
   1   7  -8   65.39    6.50
   1   7  -8   82.49    8.60
   0  -7  -8    4.20    2.90
   0  -7  -8    5.80    2.50
   0   7  -8    5.60    3.70
   0   7  -8    7.80    3.80
  -1  -7  -8  212.18   11.90
  -1  -7  -8  212.68   11.70
  -1   7  -8  222.18   11.60
  -1   7  -8  182.58   11.70
  -2  -7  -8    6.70    3.00
  -2  -7  -8    0.50    2.20
  -2   7  -8    6.20    2.90
  -3  -7  -8  144.79    8.00
   3  -7   8  134.39    8.50
  -3  -7  -8  150.88    8.50
  -3   7  -8  144.59    8.20
   3   7   8  144.69    9.20
   4  -7   8   18.10    4.10
  -4  -7  -8   17.90    3.30
  -4  -7  -8   12.60    3.60
  -4   7  -8   17.10    4.50
  -4   7  -8   22.20    3.20
   4   7   8   21.10    5.40
  -5  -7  -8   23.70    3.10
  -5   7  -8   19.20    3.10
   5  -8  -8    4.50    2.40
   5   8  -8    1.40    2.30
   4  -8  -8    7.20    2.50
   4   8  -8    2.80    3.40
   4   8  -8    8.10    2.90
   3  -8  -8    5.80    2.80
   3  -8  -8    2.70    2.20
   3   8  -8    0.20    2.80
   3   8  -8   -1.00    3.90
   2  -8  -8   -1.80    2.50
   2  -8  -8    4.10    3.10
   2   8  -8   -1.10    2.90
   1  -8  -8    0.20    2.40
   1   8  -8    0.10    3.00
   0  -8  -8  124.49    7.60
   0  -8  -8  112.79    7.70
   0   8  -8   95.19    7.80
   0   8  -8  132.59    8.40
  -1  -8  -8   38.70    4.20
  -1  -8  -8   43.30    5.50
  -1   8  -8   43.90    5.80
  -1   8  -8   33.40    5.70
  -2  -8  -8  106.99    7.80
  -2  -8  -8  107.19    6.80
  -2   8  -8  116.39    8.10
   3  -8   8  141.49    8.30
  -3  -8  -8  134.89    7.50
  -3  -8  -8  139.29    8.30
  -3   8  -8  131.49    7.80
   4  -8   8   49.40    5.10
  -4  -8  -8   48.00    6.40
  -4  -8  -8   58.99    4.40
  -4   8  -8   57.39    4.30
   5  -9  -8   13.50    3.90
   5  -9  -8   16.30    4.70
   4  -9  -8    1.20    2.00
   4  -9  -8    6.20    2.60
   4   9  -8    0.70    3.10
   4   9  -8    1.90    2.60
   3  -9  -8   -4.80    2.30
   3  -9  -8   -0.70    3.10
   3  -9  -8    0.80    2.20
   3   9  -8    0.70    2.70
   2  -9  -8   11.20    3.20
   2  -9  -8    8.50    3.80
   2   9  -8    9.60    3.10
   1  -9  -8    4.40    2.40
   1  -9  -8    0.10    2.70
   1   9  -8    2.10    3.40
   0  -9  -8  125.09    7.50
   0  -9  -8  119.79    7.00
   0   9  -8  115.69    8.40
   0   9  -8  106.19    8.30
  -1  -9  -8  107.09    6.60
  -1  -9  -8  111.09    7.30
  -1   9  -8  128.09    7.80
  -1   9  -8   84.79    7.70
  -2  -9  -8  134.19    7.60
  -2  -9  -8  138.49    8.30
  -2   9  -8  136.39    8.10
  -3  -9  -8   36.20    4.50
  -3  -9  -8   29.20    3.70
  -3   9  -8   29.00    3.90
  -4  -9  -8   42.00    4.20
   4  -9   8   34.50    4.90
  -4   9  -8   41.90    5.20
   5 -10  -8   15.70    3.90
   5 -10  -8    2.40    2.50
   4 -10  -8    1.30    1.90
   4 -10  -8    4.30    2.50
   4  10  -8    4.10    3.00
   3 -10  -8    0.50    2.00
   3 -10  -8    0.10    1.90
   3 -10  -8    0.30    2.90
   3  10  -8   -0.60    2.80
   2 -10  -8   84.29    5.40
   2 -10  -8   82.39    5.80
   2  10  -8   78.99    6.50
   1 -10  -8   11.20    3.50
   1 -10  -8   18.20    4.50
   1  10  -8   10.80    4.20
   0 -10  -8  207.58   11.20
   0 -10  -8  214.78   10.70
   0  10  -8  188.78   11.50
   0  10  -8  210.58   12.70
  -1 -10  -8   89.69    6.80
  -1 -10  -8   84.69    6.40
  -1  10  -8   68.49    6.50
  -1  10  -8   70.29    6.30
  -2 -10  -8    0.70    2.00
  -2 -10  -8    0.90    2.40
  -2  10  -8   -0.30    2.30
   3 -10   8   34.70    4.60
  -3 -10  -8   41.00    5.00
  -3 -10  -8   28.50    3.60
  -3  10  -8   31.30    3.90
  -4 -10  -8   58.79    4.80
  -4  10  -8   56.79    4.50
   4 -11  -8   45.90    3.80
   4 -11  -8   36.80    4.70
   4  11  -8   45.40    5.10
   3 -11  -8    3.80    2.00
   3 -11  -8    5.00    2.60
   3 -11  -8    5.30    2.10
   3  11  -8    4.90    3.00
   2 -11  -8    1.00    1.80
   2 -11  -8    3.40    2.00
   2  11  -8    4.80    2.70
   1 -11  -8   14.30    3.70
   1 -11  -8   19.60    3.80
   1  11  -8   13.90    4.90
   0 -11  -8    4.00    3.60
   0 -11  -8   -1.00    4.80
   0  11  -8    0.60    3.30
   0  11  -8    0.50    3.50
  -1 -11  -8    6.60    2.80
  -1 -11  -8    5.40    2.10
  -1  11  -8    7.80    2.90
  -1  11  -8   14.70    5.10
  -2 -11  -8   10.00    3.40
  -2 -11  -8    5.40    2.10
  -2  11  -8    5.20    2.20
  -3 -11  -8    5.10    2.70
   3 -11   8    3.70    3.10
  -3 -11  -8    3.10    2.30
  -3  11  -8    1.10    2.00
  -4  11  -8   10.00    2.80
   4 -12  -8    9.80    2.90
   4  12  -8    7.20    3.20
   3 -12  -8    3.70    2.00
   3 -12  -8    2.90    2.50
   3 -12  -8   -3.30    1.80
   3  12  -8   -0.80    2.70
   2 -12  -8    0.00    2.60
   2 -12  -8    2.40    1.80
   2  12  -8    2.50    2.80
   1 -12  -8    0.90    2.00
   1 -12  -8   -0.80    2.10
   1  12  -8    2.90    3.50
   0 -12  -8    8.40    2.30
   0  12  -8    4.00    3.40
   0  12  -8    8.10    3.60
  -1 -12  -8    5.50    2.20
  -1 -12  -8    1.30    2.00
  -1  12  -8    4.90    2.90
  -2 -12  -8    0.30    2.10
  -2 -12  -8    2.00    2.00
  -2  12  -8   -0.50    2.10
   3 -12   8   -4.50    3.40
  -3 -12  -8   -0.60    2.00
  -3 -12  -8    0.00    3.60
  -3  12  -8    0.60    3.00
  -4 -12  -8    9.60    3.00
  -4  12  -8    8.80    2.60
   4 -13  -8   95.09    6.90
   3 -13  -8    0.20    1.90
   3 -13  -8    4.30    2.40
   3 -13  -8   -0.10    1.60
   3  13  -8    2.50    2.80
   2 -13  -8   -0.30    1.60
   2 -13  -8   -0.90    1.70
   2  13  -8    0.00    3.40
   1 -13  -8   21.40    3.80
   1 -13  -8   18.30    3.10
   1  13  -8   16.30    4.40
   0 -13  -8   24.70    3.70
   0 -13  -8   29.60    5.60
   0  13  -8   32.40    4.80
  -1 -13  -8   18.60    3.30
  -1 -13  -8   17.80    3.40
  -1  13  -8   17.20    4.30
  -2 -13  -8   59.99    5.30
  -2 -13  -8   51.69    4.20
  -2  13  -8   44.90    4.40
  -3 -13  -8    5.90    3.10
  -3 -13  -8    0.70    1.80
  -3  13  -8    4.60    1.90
   3 -14  -8    3.10    1.70
   3 -14  -8    1.90    1.80
   3 -14  -8   -5.00    2.60
   3  14  -8    2.20    2.80
   2 -14  -8    0.60    2.20
   2 -14  -8    3.20    1.90
   2  14  -8   14.50    4.30
   1 -14  -8   30.50    3.40
   1 -14  -8   36.00    3.60
   1  14  -8   37.50    5.00
   0 -14  -8   22.10    3.10
   0 -14  -8   28.50    3.50
   0  14  -8   29.70    4.60
  -1 -14  -8   84.79    5.30
  -1 -14  -8   95.49    6.00
  -1  14  -8   78.09    5.90
  -2 -14  -8    3.20    1.80
  -2 -14  -8    5.60    2.00
  -2  14  -8   10.70    3.40
  -3 -14  -8    5.70    2.00
  -3  14  -8    5.60    1.80
   3 -15  -8    0.80    1.40
  -3 -15   8    0.10    3.40
   3  15  -8    1.10    4.70
   2 -15  -8   17.60    2.80
   2 -15  -8   14.70    2.60
   2  15  -8   18.30    4.40
   1 -15  -8    8.80    2.60
   1 -15  -8   10.80    2.70
   1  15  -8    7.60    3.40
   0 -15  -8    2.50    2.20
   0 -15  -8    2.90    1.80
   0  15  -8    6.20    3.30
  -1 -15  -8   16.00    3.00
  -1 -15  -8   12.80    2.90
  -1  15  -8    6.70    2.70
  -2 -15  -8    0.40    1.70
  -2 -15  -8    5.40    1.90
  -2  15  -8   -0.60    1.90
   2 -16  -8    1.70    1.60
   2 -16  -8   -1.20    1.50
   2  16  -8   -0.80    4.00
   1 -16  -8    1.50    1.50
   1 -16  -8    0.80    1.70
   1  16  -8    4.50    3.40
   0 -16  -8   34.50    3.50
   0 -16  -8   25.70    3.10
  -1 -16  -8   -0.20    1.70
  -1 -16  -8    2.10    2.00
  -2 -16  -8    2.70    2.10
  -2 -16  -8    2.90    2.90
  -2  16  -8    5.90    2.20
   1 -17  -8    2.70    1.40
   0 -17  -8    3.70    1.80
   0 -17  -8    2.50    2.00
  -1 -17  -8    3.90    1.80
  -1 -17  -8    0.50    1.60
   2   0  -9   -2.10    3.20
   0   0  -9    1.80    3.80
   0   0  -9    1.10    2.50
  -1   0  -9   15.20    4.10
  -1   0  -9   26.30    5.40
  -2   0  -9    1.90    3.10
   2   0   9    2.70    3.00
  -2   0  -9    5.10    2.20
  -3   0  -9    5.10    1.90
  -3   0  -9    3.80    2.60
   3   0   9   13.40    3.90
  -4   0  -9   10.10    2.40
  -4   0  -9    9.80    3.20
   4   0   9    6.40    2.70
   2  -1  -9    5.10    2.80
   1  -1  -9    4.90    3.90
   1   1  -9    2.10    2.30
   0  -1  -9   -0.70    3.50
   0  -1  -9   -1.60    2.40
   0   1  -9    1.40    2.50
  -1  -1  -9   25.90    6.00
  -1  -1  -9   39.20    6.20
  -1   1  -9   23.50    4.60
  -2  -1  -9   29.20    3.80
   2  -1   9   28.70    4.70
  -2  -1  -9   32.70    4.90
  -2   1  -9   21.20    5.20
   2   1   9   30.10    4.60
  -2   1  -9   28.60    3.60
  -3  -1  -9    8.30    2.70
   3  -1   9    4.60    2.70
   3   1   9   14.50    4.30
  -3   1  -9    7.40    2.70
  -3   1  -9    5.20    1.90
  -4  -1  -9   39.00    3.00
  -4  -1  -9   41.00    3.70
   4  -1   9   41.80    4.40
   4   1   9   44.00    4.50
  -4   1  -9   43.30    3.30
  -4   1  -9   33.90    4.50
   2  -2  -9   52.39    4.70
   2   2  -9   52.59    6.40
   1  -2  -9   25.20    5.60
   1  -2  -9   24.90    5.20
   1   2  -9   28.40    5.70
   0  -2  -9   -0.30    1.90
   0  -2  -9   -3.80    3.20
   0   2  -9    0.90    3.00
  -1  -2  -9  203.68   11.20
   1   2   9  191.68   11.00
  -1   2  -9  179.28   11.90
  -1   2  -9  205.48   11.30
   2  -2   9    4.30    2.60
  -2  -2  -9    4.20    3.00
  -2  -2  -9    0.90    1.90
  -2   2  -9    0.50    3.30
   2   2   9    4.50    3.20
  -2   2  -9    0.20    2.10
  -3  -2  -9   41.10    4.20
   3  -2   9   46.60    4.50
  -3  -2  -9   47.60    3.90
   3   2   9   48.50    5.30
  -3   2  -9   40.80    3.80
  -4  -2  -9    4.30    2.30
  -4  -2  -9    4.00    2.00
   4  -2   9    4.10    2.20
  -4   2  -9    4.20    2.20
  -4   2  -9    5.00    1.70
   2  -3  -9   50.99    4.70
   2  -3  -9   57.69    5.80
   2   3  -9   50.29    6.10
   1  -3  -9   56.99    4.80
   1  -3  -9   45.50    5.40
   1   3  -9   51.59    5.80
   1   3  -9   64.59    5.30
   0  -3  -9   49.10    5.60
   0  -3  -9   51.19    4.50
   0   3  -9   37.60    7.00
  -1  -3  -9   88.59    7.00
  -1  -3  -9   84.99    6.20
   1   3   9   88.89    7.10
  -1   3  -9   84.59    5.90
  -2  -3  -9    7.10    2.80
  -2  -3  -9    2.70    1.90
  -2   3  -9    2.40    2.10
  -2   3  -9    0.90    3.70
   2   3   9    0.60    3.60
  -3  -3  -9   46.50    3.60
  -3  -3  -9   37.60    4.10
   3  -3   9   47.20    4.50
  -3   3  -9   44.90    4.90
   3   3   9   41.10    4.90
  -3   3  -9   40.00    3.80
  -4  -3  -9    3.00    1.90
   4  -3   9   -1.90    1.90
  -4  -3  -9    1.90    1.90
  -4   3  -9    1.80    1.70
  -4   3  -9    3.10    2.50
   3   4  -9   11.10    4.70
   2  -4  -9    3.70    2.40
   2  -4  -9    5.70    2.60
   2   4  -9   -0.30    3.60
   1  -4  -9    1.40    2.20
   1  -4  -9    1.50    2.60
   1   4  -9    6.00    2.70
   1   4  -9    1.80    3.00
   0   4  -9   23.80    4.20
  -1  -4  -9    3.00    1.90
  -1  -4  -9    1.50    2.90
  -1   4  -9    0.50    2.30
  -2  -4  -9   45.20    4.60
  -2  -4  -9   41.10    3.50
  -2   4  -9   40.30    5.50
   2   4   9   38.20    6.10
   3  -4   9   14.40    3.80
  -3  -4  -9   20.60    3.60
  -3  -4  -9   20.40    2.90
  -3   4  -9   11.20    3.40
  -3   4  -9   18.50    3.00
   3   4   9   19.80    4.90
   4  -4   9    2.30    2.10
  -4  -4  -9   -0.10    2.20
  -4  -4  -9    8.80    2.70
  -4   4  -9   -0.20    1.60
  -4   4  -9    0.80    2.80
   3  -5  -9   53.79    6.20
   3   5  -9   72.09    7.00
   2  -5  -9   11.30    3.50
   2  -5  -9    6.20    2.60
   2   5  -9    3.40    3.60
   1  -5  -9   -0.20    2.40
   1  -5  -9    5.40    2.20
   1   5  -9    3.40    3.00
   1   5  -9    2.50    2.90
   0  -5  -9    6.30    2.20
   0  -5  -9    9.80    3.20
   0   5  -9    6.30    3.20
   0   5  -9    3.70    2.60
  -1  -5  -9    1.00    1.90
  -1  -5  -9    2.50    2.80
  -1   5  -9    2.30    2.10
  -2  -5  -9    3.70    1.80
  -2  -5  -9    1.80    2.80
  -2   5  -9    8.30    4.90
  -3  -5  -9    1.90    2.60
  -3  -5  -9    4.80    2.20
   3  -5   9    1.10    2.50
  -3   5  -9    5.90    2.90
   3   5   9   19.50    6.20
  -4  -5  -9    0.90    2.00
  -4  -5  -9   -0.60    1.90
  -4   5  -9   -1.60    2.20
   3  -6  -9    6.60    2.80
   3   6  -9    5.70    4.00
   2  -6  -9    8.70    2.40
   2  -6  -9   11.10    3.70
   2   6  -9    6.60    3.50
   1  -6  -9    2.00    2.00
   1  -6  -9   12.50    3.80
   1   6  -9    6.00    3.10
   1   6  -9    3.50    3.80
   0  -6  -9    2.70    1.90
   0  -6  -9    2.40    2.20
   0   6  -9    8.10    3.80
   0   6  -9    6.10    2.80
  -1  -6  -9    5.70    2.80
  -1  -6  -9    0.20    2.50
  -1   6  -9    2.50    2.10
  -2  -6  -9    1.70    1.90
  -2  -6  -9    4.10    2.50
  -2   6  -9    5.70    2.10
  -3  -6  -9    2.70    2.10
   3  -6   9    4.00    2.80
  -3  -6  -9    1.70    1.80
  -3   6  -9    5.20    2.00
  -4  -6  -9   11.90    3.60
  -4  -6  -9   14.30    3.00
  -4   6  -9   12.00    2.50
   3  -7  -9   11.20    2.70
   3  -7  -9    7.80    3.00
   3   7  -9   11.50    4.00
   2  -7  -9   75.59    5.20
   2  -7  -9   71.19    5.00
   2   7  -9   70.69    6.30
   1  -7  -9   59.49    4.80
   1  -7  -9   63.39    4.30
   1   7  -9   54.49    5.60
   0  -7  -9   10.60    2.90
   0  -7  -9   14.10    3.60
   0   7  -9   10.80    3.10
   0   7  -9    6.90    6.50
  -1  -7  -9    7.80    2.40
  -1   7  -9    9.80    2.50
  -2  -7  -9   -0.50    2.00
  -2  -7  -9    2.50    2.40
  -2   7  -9   -0.60    2.00
  -3  -7  -9   17.20    3.80
  -3  -7  -9   16.30    2.80
  -3   7  -9   21.50    3.50
   3  -8  -9   14.20    3.80
   3  -8  -9   -1.60    4.90
   3   8  -9    6.50    3.50
   2  -8  -9   15.30    3.20
   2  -8  -9   23.30    3.50
   2   8  -9   14.80    4.60
   1  -8  -9   43.50    3.80
   1  -8  -9   46.40    4.30
   1   8  -9   38.00    5.20
   0  -8  -9    4.20    1.80
   0  -8  -9    3.40    2.20
   0   8  -9    7.70    2.90
   0   8  -9    3.10    3.50
  -1  -8  -9    2.80    2.20
  -1  -8  -9    2.40    1.90
  -1   8  -9   -0.40    2.20
  -2  -8  -9   12.70    3.30
  -2  -8  -9    5.90    3.00
  -2   8  -9   11.50    3.10
  -3  -8  -9    2.10    2.00
   3  -8   9   -2.90    2.60
  -3  -8  -9    0.80    1.60
  -3   8  -9    0.30    1.90
   3  -9  -9    3.80    2.20
   3  -9  -9    2.00    2.10
   2  -9  -9    3.90    2.10
   2  -9  -9    4.00    1.90
   2   9  -9    3.40    3.20
   1  -9  -9    3.90    2.10
   1   9  -9    3.90    3.10
   0  -9  -9    3.40    2.10
   0  -9  -9    1.00    1.80
   0   9  -9    0.30    3.20
   0   9  -9    4.10    2.70
  -1  -9  -9    5.30    1.90
  -1  -9  -9    7.80    2.60
  -1   9  -9    3.10    2.20
  -2  -9  -9   10.60    2.70
  -2  -9  -9    6.80    3.10
  -2   9  -9    2.90    1.90
   3  -9   9    5.90    3.10
  -3  -9  -9   11.20    2.90
  -3  -9  -9    5.60    1.80
  -3   9  -9   11.80    2.80
   3 -10  -9    7.30    2.20
   3  10  -9   11.80    3.80
   2 -10  -9   21.70    2.90
   2 -10  -9   26.50    3.30
   2  10  -9   23.60    4.90
   1 -10  -9    0.90    2.20
   1 -10  -9    2.80    1.90
   1  10  -9    1.20    3.00
   0 -10  -9   15.30    3.00
   0 -10  -9   20.80    4.00
   0  10  -9    9.70    3.10
   0  10  -9   17.10    4.70
  -1 -10  -9   12.30    2.70
  -1  10  -9   10.50    2.40
  -2 -10  -9    0.80    1.70
  -2 -10  -9    4.90    2.40
  -2  10  -9    1.60    1.70
  -3 -10  -9   14.30    3.30
  -3 -10  -9   13.50    3.30
  -3  10  -9   13.30    3.10
   3 -11  -9   10.70    3.20
   3  11  -9    8.90    6.70
   2 -11  -9    4.50    1.90
   2 -11  -9    4.70    1.60
   2  11  -9    7.20    3.60
   1 -11  -9   -2.00    1.60
   1 -11  -9    2.20    2.10
   1  11  -9    1.50    2.90
   0 -11  -9    3.30    1.70
   0 -11  -9    2.80    2.00
   0  11  -9    3.60    3.20
  -1 -11  -9   -0.40    1.70
  -1 -11  -9    4.90    1.90
  -1  11  -9    0.40    2.10
  -2 -11  -9    4.10    1.70
  -2 -11  -9    0.30    1.80
  -2  11  -9    0.00    1.80
   3 -12  -9   17.20    2.60
   2 -12  -9   13.20    2.60
   2 -12  -9   10.80    2.60
   2  12  -9    4.00    3.20
   1 -12  -9   73.59    5.20
   1 -12  -9   75.29    5.20
   1  12  -9   70.79    5.80
   0 -12  -9    8.80    3.10
   0 -12  -9   12.40    3.10
  -1 -12  -9   11.90    3.40
  -1 -12  -9   11.70    3.00
  -1  12  -9    6.90    2.40
  -2 -12  -9    3.60    1.70
  -2 -12  -9   -0.80    1.70
  -2  12  -9    0.60    1.90
   2 -13  -9    2.70    1.40
   2 -13  -9    1.40    2.90
   1 -13  -9   -0.30    1.60
   1 -13  -9    1.30    1.40
   1  13  -9    5.30    3.10
   0 -13  -9    5.20    2.30
   0 -13  -9    8.10    2.30
  -1 -13  -9    0.00    1.60
  -1 -13  -9    0.00    1.60
  -1  13  -9    7.30    3.30
   1 -14  -9    4.40    3.10
   1 -14  -9    1.80    2.20
   0 -14  -9    7.20    2.20
   0 -14  -9   11.30    2.90
  -1 -14  -9    3.20    1.70
  -1 -14  -9   -1.50    1.30
   1   0 -10    7.40    2.30
   0   0 -10    4.50    1.90
  -1   0 -10   -1.00    1.80
   1   0  10   -1.90    3.70
  -2   0 -10   -1.90    2.80
  -2   0 -10    0.20    1.20
   2   0  10    4.10    4.50
  -3   0 -10   12.00    2.10
   1  -1 -10    4.90    2.20
   1   1 -10    3.40    2.30
   0  -1 -10   20.40    2.90
   0   1 -10   14.30    2.90
  -1  -1 -10    2.00    1.70
   1  -1  10    5.00    3.50
   1   1  10   25.70    8.20
  -2  -1 -10   -2.90    2.50
   2  -1  10    3.40    3.20
  -2  -1 -10    6.80    2.30
  -2   1 -10    2.80    1.60
  -3  -1 -10   58.09    3.50
  -3   1 -10   52.99    3.40
   1  -2 -10    1.00    2.00
   1   2 -10   -1.80    2.50
   0  -2 -10    3.30    3.30
   0  -2 -10    2.40    1.70
   0   2 -10    4.40    1.90
   1  -2  10   -3.20    3.00
  -1  -2 -10   -1.20    2.60
  -1  -2 -10    0.80    1.80
  -1   2 -10    1.60    1.70
   2  -2  10   51.99    5.10
  -2  -2 -10   48.10    4.60
  -2  -2 -10   55.19    3.90
  -2   2 -10   64.49    5.00
   2  -3 -10   19.10    5.80
   1  -3 -10    1.50    1.90
   1   3 -10    4.10    3.70
   0  -3 -10    2.10    1.70
   0  -3 -10    4.00    2.40
   0   3 -10    9.00    2.90
  -1  -3 -10   11.10    2.40
  -1  -3 -10    7.90    2.50
   1  -3  10    4.90    2.90
  -1   3 -10    8.40    2.60
   2  -3  10   18.40    4.20
  -2  -3 -10   18.30    2.40
  -2  -3 -10   17.60    4.70
  -2   3 -10   17.00    3.00
   2  -4 -10   -2.00    2.40
   1  -4 -10    5.00    2.70
   1  -4 -10    9.90    2.80
   0  -4 -10    1.10    1.60
   0  -4 -10    1.10    2.30
   0   4 -10    2.30    1.90
  -1  -4 -10    2.60    2.20
  -1  -4 -10    1.40    1.60
  -1   4 -10    0.30    1.70
  -2  -4 -10    3.30    2.90
  -2  -4 -10    3.70    1.50
  -2   4 -10    2.10    1.50
   2  -5 -10    1.70    2.20
   1  -5 -10    2.30    1.70
   1  -5 -10   -0.10    4.20
   0  -5 -10    2.20    1.60
   0  -5 -10    4.70    2.20
   0   5 -10    1.30    1.90
  -1  -5 -10    3.40    1.50
  -1  -5 -10    1.30    2.00
  -1   5 -10    2.90    1.80
   2  -5  10    1.70    3.00
  -2  -5 -10    0.30    1.80
  -2  -5 -10    1.60    1.50
  -2   5 -10    0.70    1.50
   2  -6 -10    3.90    2.10
   1  -6 -10   28.20    3.20
   0  -6 -10   -1.60    1.90
   0  -6 -10    0.90    1.50
   0   6 -10    2.60    2.00
  -1  -6 -10    2.90    1.90
  -1  -6 -10    0.80    1.50
  -1   6 -10    0.90    1.80
  -2  -6 -10    1.60    1.70
  -2  -6 -10   -1.10    1.90
  -2   6 -10    0.10    1.50
   2  -7 -10    5.60    2.20
   2  -7 -10   -0.50    2.80
   1  -7 -10    2.60    2.60
   1  -7 -10    2.90    1.80
   0  -7 -10    3.50    1.80
   0   7 -10    2.40    2.40
  -1  -7 -10   12.40    2.80
  -1  -7 -10   10.30    2.80
  -2  -7 -10    4.90    1.50
  -2   7 -10    7.10    2.30
   2  -8 -10   12.00    3.00
   1  -8 -10    0.50    1.60
   1  -8 -10    3.00    1.80
   0  -8 -10   27.20    3.40
   0  -8 -10   31.90    3.90
  -1  -8 -10    6.50    2.10
  -1  -8 -10    0.70    1.80
  -1   8 -10    1.10    1.90
   1  -9 -10    9.60    2.20
   1  -9 -10   11.90    2.90
   0  -9 -10    3.40    1.50
   0  -9 -10    1.20    1.90
  -1  -9 -10    3.80    1.60
  -1  -9 -10    1.30    1.50
   0 -10 -10    3.70    1.60
   0 -10 -10    2.50    1.30
   0   0   0    0.00    0.00
_computing_structure_solution     'SHELXT 2014/5 (Sheldrick, 2014)'
;
_shelx_hkl_checksum     62051
_shelx_res_file
;
TITL JTM1103_0m_a.res in P2(1)/n
    JTM1103_0m_a.res
    created by SHELXL-2018/1 at 13:52:27 on 07-Aug-2019
REM Old TITL JTM1103_0m in P2(1)
REM SHELXT solution in P2(1)/n
REM R1 0.231,  Rweak 0.025,  Alpha 0.047,  Orientation as input
REM Formula found by SHELXT:  C14 N3 O3
CELL  1.54178   7.1809  21.4466   8.9173   90.000   92.784   90.000
ZERR    4.000   0.0002   0.0005   0.0002    0.000    0.002    0.000
LATT  1
SYMM 1/2-X, 1/2+Y, 1/2-Z
SFAC C H N O Cl
UNIT 60 48 4 12 4
TEMP -123
SIZE 0.01 0.144 0.192
L.S. 5
BOND $H
LIST 4
CONF
EQIV $1 -x, -y+1, -z+1
HTAB C10 O2_$1
EQIV $2 -x, -y+1, -z+2
HTAB C10 O1_$2
EQIV $3 x+1/2, -y+1/2, z-1/2
HTAB C15 O1_$3
EQIV $4 x+1/2, -y+1/2, z+1/2
HTAB C15 O2_$4
ACTA 136
FMAP 2
PLAN 5
WGHT    0.033200    4.065700
FVAR       0.71048
CL1   5    0.779959    0.249654    0.451360    11.00000    0.07076    0.03933 =
         0.09396   -0.00959   -0.00521    0.01868
O1    4    0.169303    0.438758    0.923313    11.00000    0.04640    0.04161 =
         0.03014    0.00614    0.01325    0.00556
O2    4    0.191735    0.338347    0.327157    11.00000    0.07435    0.04884 =
         0.04690   -0.01430   -0.00366    0.00059
O3    4    0.389273    0.304089    0.511637    11.00000    0.05688    0.03570 =
         0.05974   -0.01256    0.01068    0.00875
N1    3    0.186435    0.504208    0.722649    11.00000    0.02617    0.02703 =
         0.02815   -0.00092    0.00812    0.00237
C1    1    0.261524    0.463839    0.478172    11.00000    0.02059    0.03315 =
         0.03145   -0.00141    0.00636   -0.00179
C2    1    0.299685    0.475669    0.326947    11.00000    0.02760    0.04680 =
         0.02952   -0.00710    0.00616   -0.00390
AFIX  43
H2    2    0.324683    0.441692    0.262595    11.00000   -1.20000
AFIX   0
C3    1    0.301360    0.534874    0.271495    11.00000    0.03292    0.05104 =
         0.02777    0.00545    0.00372   -0.00759
AFIX  43
H3    2    0.326460    0.541915    0.169253    11.00000   -1.20000
AFIX   0
C4    1    0.266071    0.585126    0.365436    11.00000    0.03294    0.04064 =
         0.03504    0.00913   -0.00008   -0.00454
AFIX  43
H4    2    0.267501    0.626395    0.326807    11.00000   -1.20000
AFIX   0
C5    1    0.228990    0.575271    0.514536    11.00000    0.02641    0.03249 =
         0.03476    0.00181    0.00347   -0.00081
AFIX  43
H5    2    0.205814    0.609762    0.577824    11.00000   -1.20000
AFIX   0
C6    1    0.225599    0.514874    0.571935    11.00000    0.01941    0.03346 =
         0.02733    0.00043    0.00581    0.00050
C7    1    0.196675    0.446005    0.788795    11.00000    0.02517    0.03017 =
         0.03415    0.00294    0.00824    0.00111
C8    1    0.236462    0.394556    0.690665    11.00000    0.03173    0.02853 =
         0.03820    0.00443    0.00804    0.00205
AFIX  43
H8    2    0.244434    0.353690    0.731581    11.00000   -1.20000
AFIX   0
C9    1    0.262730    0.402463    0.542860    11.00000    0.02487    0.03228 =
         0.03589   -0.00200    0.00877    0.00061
C10   1    0.134330    0.556508    0.818338    11.00000    0.02873    0.03072 =
         0.02975   -0.00250    0.00758    0.00335
AFIX  23
H10A  2    0.047696    0.584337    0.760268    11.00000   -1.20000
H10B  2    0.067963    0.540162    0.904796    11.00000   -1.20000
AFIX   0
C11   1    0.296551    0.592605    0.874055    11.00000    0.04270    0.03394 =
         0.02794   -0.00391    0.01010    0.00028
C12   1    0.427541    0.620788    0.917823    11.00000    0.04746    0.05568 =
         0.04285   -0.01010    0.00602   -0.00880
AFIX 163
H12   2    0.533984    0.643689    0.953389    11.00000   -1.20000
AFIX   0
C13   1    0.277843    0.346098    0.446062    11.00000    0.03779    0.02972 =
         0.04854   -0.00005    0.00922    0.00036
C14   1    0.401834    0.245039    0.431553    11.00000    0.08590    0.02950 =
         0.06488   -0.00529    0.02072    0.01181
AFIX  23
H14A  2    0.286502    0.220384    0.441323    11.00000   -1.20000
H14B  2    0.419443    0.252540    0.323617    11.00000   -1.20000
AFIX   0
C15   1    0.560317    0.212218    0.498981    11.00000    0.09146    0.04625 =
         0.05145    0.00197    0.00732    0.01266
AFIX  23
H15A  2    0.559154    0.168527    0.463120    11.00000   -1.20000
H15B  2    0.551442    0.211642    0.609416    11.00000   -1.20000
AFIX   0
HKLF 4
REM  JTM1103_0m_a.res in P2(1)/n
REM R1 =  0.0783 for    2170 Fo > 4sig(Fo)  and  0.0890 for all    2555 data
REM    181 parameters refined using      0 restraints
END
WGHT      0.0332      4.0657
REM Highest difference peak  0.728,  deepest hole -0.348,  1-sigma level  0.070
Q1    1   0.6418  0.2511  0.4347  11.00000  0.05    0.73
Q2    1   0.3150  0.3175  0.3572  11.00000  0.05    0.55
Q3    1   0.4411  0.2975  0.6028  11.00000  0.05    0.54
Q4    1   0.4930  0.2464  0.5170  11.00000  0.05    0.48
Q5    1   0.3466  0.3257  0.5070  11.00000  0.05    0.25
;
_shelx_res_checksum     40046
data_global
_journal_date_recd_electronic     2019-08-27
_journal_date_accepted     2019-09-03
_journal_name_full     'Acta Crystallographica, Section E'
_journal_year     2019
_journal_volume     75
_journal_issue     10
_journal_page_first     1411
_journal_page_last     1417
_journal_paper_category     GO
_journal_paper_doi     10.1107/S2056989019012283
_journal_coeditor_code     LH5918
_publ_contact_author
;
Hayani, Sonia
Laboratoire de Chimie Organique Appliqu\'ee,
Universit\'e Sidi Mohamed Ben Abdallah,
Facult\'e des Sciences et Techniques,
Route d'Immouzzer,
BP 2202,
Fez,
Morocco
;
_publ_contact_author_email     soniahayani2018@gmail.com
_publ_contact_author_fax     ?
_publ_contact_author_phone     ?
_publ_section_title
;
Crystal structure, Hirshfeld surface analysis and interaction energy and DFT
studies of 2-chloroethyl
2-oxo-1-(prop-2-yn-1-yl)-1,2-dihydroquinoline-4-carboxylate
;
loop_
    _publ_author_name
    _publ_author_footnote
    _publ_author_address
    'Hayani, Sonia' .
;
Laboratoire de Chimie Organique Appliqu\'ee,
Universit\'e Sidi Mohamed Ben Abdallah,
Facult\'e des Sciences et Techniques,
Route d'Immouzzer,
BP 2202,
Fez,
Morocco
;
    'Filali Baba, Yassir' .
;
Laboratoire de Chimie Organique Appliqu\'ee,
Universit\'e Sidi Mohamed Ben Abdallah,
Facult\'e des Sciences et Techniques,
Route d'Immouzzer,
BP 2202,
Fez,
Morocco
;
    'H\"okelek, Tuncer' .
;
Department of Physics
Hacettepe University
06800 Beytepe
Ankara
Turkey
;
    'Ouazzani Chahdi, Fouad' .
;
Laboratoire de Chimie Organique Appliqu\'ee,
Universit\'e Sidi Mohamed Ben Abdallah,
Facult\'e des Sciences et Techniques,
Route d'Immouzzer,
BP 2202,
Fez,
Morocco
;
    'Mague, Joel T.' .
;
Department of Chemistry
Tulane University
New Orleans, LA 70118
USA
;
    'Sebbar, Nada Kheira' .
;
Laboratoire de Chimie Bioorganique Appliqu\'ee,
Facult\'e des Sciences,
Universit\'e Ibn Zohr,
Agadir
Morocco
;
    'Kandri Rodi, Youssef' .
;
Laboratoire de Chimie Organique Appliqu\'ee,
Universit\'e Sidi Mohamed Ben Abdallah,
Facult\'e des Sciences et Techniques,
Route d'Immouzzer,
BP 2202,
Fez,
Morocco
;
_publ_section_synopsis
;
The title compound  consists of a 1,2-dihydroquinoline-4-carboxylate unit with
2-chloroethyl and propynyl substituents, where the quinoline moiety is almost
planar and the propynyl substituent is nearly perpendicular to its mean plane.
In the crystal, the molecules form zigzag stacks along the <i>a</i>-axis
direction through slightly offset \p-stacking interactions between
inversion-related quinoline moieties, which are tied together by
intermolecular C---H~Prpnyl~...O~Carbx~ and C---H~Chlethy~...O~Carbx~ (Prpnyl
= propynyl, Carbx = carboxylate and Chlethy = chloroethyl) hydrogen bonds.
;
