# Supplementary material for: Crystal structure, Hirshfeld surface analysis and inter­action energy and DFT studies of 2-chloro­ethyl 2-oxo-1-(prop-2-yn-1-yl)-1,2-di­hydro­quinoline-4-carboxyl­ate
Source: Acta Crystallogr E Crystallogr Commun. 2019 Sep 6;75(Pt 10):1411–7. doi: 10.1107/S2056989019012283 (PMC6775731; doi:10.1107/S2056989019012283)
Supplement: Supplementary file 2 [file e-75-01411-Isup2.hkl]

data_I                                                                          
_shelx_title ' JTM1103_0m_a.res in P2(1)/n'                                     
_shelx_refln_list_code          4                                               
_shelx_F_calc_maximum      142.48                                               
_exptl_crystal_F_000       600.00                                               
_reflns_d_resolution_high  0.8200                                               
                                                                                
loop_                                                                           
 _space_group_symop_operation_xyz                                               
 'x, y, z'                                                                      
 '-x+1/2, y+1/2, -z+1/2'                                                        
 '-x, -y, -z'                                                                   
 'x-1/2, -y-1/2, z-1/2'                                                         
                                                                                
_cell_length_a     7.1809                                                       
_cell_length_b    21.4466                                                       
_cell_length_c     8.9173                                                       
_cell_angle_alpha  90.000                                                       
_cell_angle_beta   92.784                                                       
_cell_angle_gamma  90.000                                                       
                                                                                
_shelx_F_squared_multiplier     1.000                                           
                                                                                
loop_                                                                           
 _refln_index_h                                                                 
 _refln_index_k                                                                 
 _refln_index_l                                                                 
 _refln_F_squared_calc                                                          
 _refln_F_squared_meas                                                          
 _refln_F_squared_sigma                                                         
 _refln_observed_status                                                         
   4   0   0       3369.62       3468.13       161.64 o                         
   6   0   0        493.66        446.07        12.28 o                         
   1   1   0        356.25        309.60        14.66 o                         
   3   1   0        774.36        730.94        35.26 o                         
   4   1   0         54.55        161.52         7.28 o                         
   5   1   0         48.35         54.20         3.80 o                         
   6   1   0          1.07         11.20         2.42 o                         
   7   1   0         69.68         81.90         4.13 o                         
   8   1   0         70.38         82.02         9.51 o                         
   0   2   0       3580.32       3034.18       167.28 o                         
   1   2   0       2884.69       2732.93        63.19 o                         
   2   2   0       6879.02       7019.89       324.86 o                         
   3   2   0        418.58        419.95        20.80 o                         
   4   2   0        252.32        278.55        12.28 o                         
   5   2   0          0.72         40.67         4.26 o                         
   6   2   0        132.94        125.47         4.52 o                         
   7   2   0          1.06         17.24         8.26 o                         
   8   2   0         15.76         10.70         4.19 o                         
   1   3   0        594.28        767.75        18.00 o                         
   2   3   0       3695.35       3677.16       120.53 o                         
   3   3   0        232.02        246.63        13.08 o                         
   4   3   0        997.60        891.16        45.56 o                         
   5   3   0         39.49         47.98         3.53 o                         
   6   3   0        231.84        306.37         7.36 o                         
   7   3   0          1.21          5.95         3.01 o                         
   8   3   0         30.96         48.98         6.72 o                         
   0   4   0       5135.76       4771.37       156.32 o                         
   1   4   0       2976.69       2707.95        79.48 o                         
   2   4   0        875.02        906.23        21.35 o                         
   3   4   0        293.29        314.68         9.83 o                         
   4   4   0          6.52         10.35         3.57 o                         
   5   4   0         60.05         84.38         4.48 o                         
   6   4   0         48.70         42.53         4.35 o                         
   7   4   0         48.87         55.11         5.21 o                         
   8   4   0         42.92         23.03         5.56 o                         
   1   5   0        282.00        225.04        11.30 o                         
   2   5   0       1122.88       1010.15        23.85 o                         
   3   5   0          4.16          7.76         2.77 o                         
   4   5   0         18.95         25.36         4.42 o                         
   5   5   0        149.16        150.15         5.91 o                         
   6   5   0         29.64         68.68         4.97 o                         
   7   5   0         67.91         65.17         4.69 o                         
   8   5   0         58.36         63.39         6.41 o                         
   0   6   0       7015.37       6962.78       228.24 o                         
   1   6   0        241.34        269.64        12.62 o                         
   2   6   0       1924.32       2006.85        46.95 o                         
   3   6   0        717.80        674.83        16.44 o                         
   4   6   0        492.84        481.11        12.52 o                         
   5   6   0          0.18          0.44         2.76 o                         
   6   6   0        229.75        244.16        13.64 o                         
   7   6   0         18.51         18.20         4.13 o                         
   8   6   0         76.10         76.14         6.26 o                         
   1   7   0        639.90        553.16        13.54 o                         
   2   7   0         63.97         26.92         2.37 o                         
   3   7   0          3.49          6.90         1.81 o                         
   4   7   0        444.03        376.10        10.29 o                         
   5   7   0          3.30          5.48         2.74 o                         
   6   7   0         81.96         79.80         5.30 o                         
   7   7   0          1.59         21.22         5.47 o                         
   8   7   0          4.47         11.46         3.48 o                         
   0   8   0        318.44        323.58        11.90 o                         
   1   8   0       1395.01       1360.54        32.24 o                         
   2   8   0        579.45        530.81        17.28 o                         
   3   8   0        785.75        727.06        19.56 o                         
   4   8   0        877.79        775.56        14.67 o                         
   5   8   0          4.03         20.42         8.41 o                         
   6   8   0        153.20        155.59         7.50 o                         
   7   8   0         27.11         40.43         5.48 o                         
   8   8   0         13.42          9.77         3.09 o                         
   1   9   0        195.75        180.47         5.88 o                         
   2   9   0        320.05        243.66         6.65 o                         
   3   9   0        268.05        252.14        11.27 o                         
   4   9   0        661.43        601.15        11.76 o                         
   5   9   0          6.06         31.34         3.88 o                         
   6   9   0        459.81        467.63        17.96 o                         
   7   9   0         30.75         25.33         4.90 o                         
   8   9   0         72.34         65.90         5.39 o                         
   0  10   0       1528.38       1321.52        44.83 o                         
   1  10   0         46.96         55.30         6.95 o                         
   2  10   0        985.49        861.69        21.29 o                         
   3  10   0        277.01        308.51         8.79 o                         
   4  10   0          3.81         27.99         3.57 o                         
   5  10   0        198.82        212.96         8.78 o                         
   6  10   0         51.60         66.66         6.03 o                         
   7  10   0         93.53        102.11         5.80 o                         
   8  10   0          8.10         -2.77         3.17 o                         
   1  11   0        158.42        185.71         7.64 o                         
   2  11   0          2.08         17.83         3.86 o                         
   3  11   0         48.63         57.99         4.89 o                         
   4  11   0        134.15        152.90         5.58 o                         
   5  11   0         47.28         29.16         6.39 o                         
   6  11   0         29.11         36.97         5.67 o                         
   7  11   0         18.12         33.89         4.45 o                         
   0  12   0       2013.97       1938.10        92.52 o                         
   1  12   0         84.66         50.78         7.74 o                         
   2  12   0       2850.72       2668.61        72.61 o                         
   3  12   0        111.01        118.58         7.72 o                         
   4  12   0        697.39        676.43        15.81 o                         
   5  12   0          3.05         15.69         3.41 o                         
   6  12   0         21.47         26.21         5.66 o                         
   7  12   0        143.59        125.08         5.08 o                         
   1  13   0        745.57        724.60        21.00 o                         
   2  13   0        483.11        423.78         9.83 o                         
   3  13   0        592.80        574.89        13.64 o                         
   4  13   0        189.44        212.05         6.45 o                         
   5  13   0         27.42         55.41         8.36 o                         
   6  13   0        365.12        362.58        12.87 o                         
   7  13   0         23.19         40.56         3.51 o                         
   0  14   0        830.46        806.42        39.62 o                         
   1  14   0        155.21        152.82         7.29 o                         
   2  14   0        642.95        613.35        14.26 o                         
   3  14   0          0.06          2.98         3.40 o                         
   4  14   0        327.35        324.51         9.05 o                         
   5  14   0         24.18         17.13         4.06 o                         
   6  14   0        167.06        145.92         5.98 o                         
   7  14   0         24.69         25.55         4.09 o                         
   1  15   0          4.10         -1.57         3.47 o                         
   2  15   0         92.53         96.27         5.59 o                         
   3  15   0        237.46        253.62         7.79 o                         
   4  15   0         34.30         61.15         5.38 o                         
   5  15   0        390.28        381.61        10.65 o                         
   6  15   0         53.85         36.00         5.00 o                         
   7  15   0         43.90         48.61         6.64 o                         
   0  16   0        297.39        346.32        14.07 o                         
   1  16   0        448.89        431.27        13.49 o                         
   2  16   0         17.89         37.71         5.23 o                         
   3  16   0       1147.13       1253.36        27.18 o                         
   4  16   0        292.70        300.50        10.18 o                         
   5  16   0        249.34        276.86         9.41 o                         
   6  16   0         40.53         58.28         5.33 o                         
   1  17   0        230.60        234.30         8.99 o                         
   2  17   0        676.97        648.23        19.13 o                         
   3  17   0       1346.87       1308.73        31.52 o                         
   4  17   0        291.18        316.86         8.94 o                         
   5  17   0        393.20        327.66         9.29 o                         
   6  17   0        225.82        231.75         6.22 o                         
   0  18   0        251.33        252.46        11.48 o                         
   1  18   0        559.83        557.01        14.54 o                         
   2  18   0        158.30        167.54         8.22 o                         
   3  18   0         73.91         63.23         5.54 o                         
   4  18   0        180.04        208.68         6.85 o                         
   5  18   0        126.14        123.92         5.26 o                         
   6  18   0        152.80        157.16         5.16 o                         
   1  19   0        129.42        120.28         6.22 o                         
   2  19   0        223.31        211.47         6.96 o                         
   3  19   0        148.16        143.04         6.13 o                         
   4  19   0          4.11          3.64         3.11 o                         
   5  19   0         38.81         49.45         4.25 o                         
   6  19   0          0.70          4.34         2.71 o                         
   0  20   0       1394.78       1510.75        41.67 o                         
   1  20   0        106.70        129.97         5.59 o                         
   2  20   0        474.73        502.45        11.95 o                         
   3  20   0          3.58          5.09         3.16 o                         
   4  20   0         30.15         32.50         4.84 o                         
   5  20   0         17.06         23.48         4.26 o                         
   1  21   0          0.15         -0.24         2.86 o                         
   2  21   0        159.22        145.16         5.74 o                         
   3  21   0         12.79          7.32         3.09 o                         
   4  21   0         44.34         27.06         5.16 o                         
   5  21   0          1.65          6.95         2.90 o                         
   0  22   0        483.57        563.18        19.94 o                         
   1  22   0        106.57         91.61         8.09 o                         
   2  22   0         93.61         86.53         4.45 o                         
   3  22   0         90.92         94.13         5.16 o                         
   4  22   0         20.77         10.72         3.78 o                         
   1  23   0          0.09          2.64         3.16 o                         
   2  23   0          4.12          2.78         2.42 o                         
   3  23   0         19.25         23.70         4.00 o                         
   4  23   0         58.30         60.83         4.43 o                         
   0  24   0        142.03        173.46        15.16 o                         
   1  24   0         63.32         71.87         4.01 o                         
   2  24   0         27.18         17.80         2.67 o                         
   3  24   0         24.48         36.39         3.98 o                         
   1  25   0          6.56          9.21         2.56 o                         
   2  25   0          4.72         -0.29         2.64 o                         
   0  26   0        126.68        123.89        11.79 o                         
  -7   0   1        102.34        111.32         7.49 o                         
  -5   0   1        440.97        428.81        13.42 o                         
  -1   0   1         18.28          1.39         0.99 o                         
   1   0   1       8692.55       9307.41       431.05 o                         
   3   0   1         59.46         59.63         6.34 o                         
   5   0   1        489.74        438.83        15.80 o                         
   7   0   1        104.39         97.87        17.13 o                         
  -8   1   1         34.37         21.24         2.91 o                         
  -7   1   1         22.70         19.59         3.96 o                         
  -6   1   1         34.10         58.42         3.99 o                         
  -5   1   1          8.33          8.62         2.33 o                         
  -4   1   1          0.23         15.41         3.07 o                         
  -3   1   1        626.96        651.52        31.70 o                         
  -1   1   1         24.53         41.85         1.75 o                         
   0   1   1       4541.44       4324.27       100.08 o                         
   1   1   1          6.99         25.37         2.17 o                         
   2   1   1      20300.71      19157.19       511.38 o                         
   3   1   1       1902.57       1801.00        89.44 o                         
   4   1   1       7224.01       7194.74       236.01 o                         
   5   1   1        208.60        179.08         5.62 o                         
   6   1   1       1362.79       1270.14        25.10 o                         
   7   1   1         33.85         25.61         4.00 o                         
   8   1   1        257.10        209.56         9.15 o                         
  -8   2   1         31.62         19.25         3.01 o                         
  -7   2   1         30.40         36.89         3.39 o                         
  -6   2   1         48.05         47.71         4.13 o                         
  -5   2   1       1214.80       1217.56        23.97 o                         
  -4   2   1         32.00         28.24         4.46 o                         
  -3   2   1       1484.50       1307.38        61.61 o                         
  -1   2   1       3516.60       2959.35        68.56 o                         
   0   2   1         62.88         55.15         1.88 o                         
   1   2   1         17.77         40.31         1.80 o                         
   2   2   1       4800.70       5190.41       170.05 o                         
   3   2   1        189.03        223.05         6.04 o                         
   4   2   1        479.27        981.07        33.20 o                         
   5   2   1        222.06        264.64        10.87 o                         
   6   2   1        274.90        370.49        12.73 o                         
   7   2   1          0.65         20.04         3.54 o                         
   8   2   1        111.70        110.72         7.65 o                         
  -8   3   1         18.91          8.59         4.03 o                         
  -7   3   1         15.26         28.52         3.34 o                         
  -6   3   1         70.84         73.83         4.78 o                         
  -5   3   1         70.45         59.82         4.03 o                         
  -4   3   1        370.82        362.19        30.81 o                         
  -3   3   1        392.22        411.04        20.60 o                         
  -2   3   1       5380.30       4955.44       162.41 o                         
  -1   3   1       1846.62       1804.36        41.97 o                         
   0   3   1          3.56         23.60         1.54 o                         
   1   3   1       1874.62       2052.13        47.82 o                         
   2   3   1       2980.94       3157.70        73.41 o                         
   3   3   1       1975.36       1875.37        78.94 o                         
   4   3   1       3072.16       2942.55       416.77 o                         
   5   3   1       1330.58       1177.96        25.51 o                         
   6   3   1        473.42        469.53        10.53 o                         
   7   3   1        115.98        109.15        11.06 o                         
   8   3   1          7.68          8.17         3.59 o                         
  -8   4   1         54.65         68.46         4.94 o                         
  -7   4   1          6.87         13.74         2.46 o                         
  -6   4   1        243.36        273.47         7.63 o                         
  -5   4   1        236.60        254.44         7.30 o                         
  -4   4   1        364.96        493.05        25.75 o                         
  -3   4   1        725.60        669.75        32.49 o                         
  -2   4   1       1425.25       1528.39        35.68 o                         
  -1   4   1        898.29        814.60        19.24 o                         
   0   4   1       1353.91       1277.07        29.91 o                         
   1   4   1       2230.08       2172.68        50.61 o                         
   2   4   1       1220.45       1326.12        31.20 o                         
   3   4   1          0.25         16.03         4.75 o                         
   4   4   1       2062.80       1978.95        65.77 o                         
   5   4   1        704.11        695.20        15.84 o                         
   6   4   1        148.43        121.51         5.11 o                         
   7   4   1         80.51        112.74        13.96 o                         
   8   4   1          1.39          5.19         3.25 o                         
  -8   5   1         77.23         98.72         8.63 o                         
  -7   5   1          4.24         12.29         2.54 o                         
  -6   5   1        341.53        397.87         9.96 o                         
  -5   5   1        302.93        260.96         6.73 o                         
  -4   5   1       1360.07       1347.70        32.22 o                         
  -3   5   1       2846.20       2654.57        71.51 o                         
  -2   5   1        230.44        290.49         7.38 o                         
  -1   5   1       7307.36       7026.80       162.58 o                         
   0   5   1        537.66        741.21        17.66 o                         
   1   5   1       7233.63       7002.48       162.21 o                         
   2   5   1        162.22        290.05         7.53 o                         
   3   5   1       1125.57       1069.51        22.80 o                         
   4   5   1         74.32        141.45        12.18 o                         
   5   5   1         37.68         48.71         3.97 o                         
   6   5   1          3.24         24.87         3.93 o                         
   7   5   1          2.95          7.62         3.54 o                         
   8   5   1         14.63          8.96         3.38 o                         
  -8   6   1        129.95        106.23         7.06 o                         
  -7   6   1         74.85         95.88         4.58 o                         
  -6   6   1        103.88        130.01         8.12 o                         
  -5   6   1        186.81        189.45         5.77 o                         
  -4   6   1        208.48        194.32         6.08 o                         
  -3   6   1        697.84        667.51        18.91 o                         
  -2   6   1        900.51        953.39        22.92 o                         
  -1   6   1       2113.28       2113.27        52.15 o                         
   0   6   1         39.95         34.74         2.22 o                         
   1   6   1       2826.41       2844.89        68.96 o                         
   2   6   1        647.65        616.50        15.08 o                         
   3   6   1        191.31        204.78         5.26 o                         
   4   6   1         47.21         43.22         4.49 o                         
   5   6   1        127.47        125.97         8.72 o                         
   6   6   1          1.45         -0.76         3.26 o                         
   7   6   1        134.57        176.24         8.47 o                         
   8   6   1         31.98         35.33         5.50 o                         
  -8   7   1         55.22         61.71         4.81 o                         
  -7   7   1         18.34          5.32         2.93 o                         
  -6   7   1        215.72        215.89         7.25 o                         
  -5   7   1          0.38          0.78         2.53 o                         
  -4   7   1          0.19          7.94         2.35 o                         
  -3   7   1       1218.53       1103.37        23.64 o                         
  -2   7   1        901.59        807.63        17.43 o                         
  -1   7   1       3524.14       3544.02        88.18 o                         
   0   7   1       1335.64       1094.07        26.03 o                         
   1   7   1        549.86        627.60        15.38 o                         
   2   7   1         28.25        108.37         3.78 o                         
   3   7   1        456.49        392.41         9.54 o                         
   4   7   1          4.98         18.67         3.32 o                         
   5   7   1        103.11        105.52         5.81 o                         
   6   7   1         15.24         32.99         5.03 o                         
   7   7   1         39.57         42.70         5.45 o                         
   8   7   1          5.93         19.54        10.50 o                         
  -8   8   1        109.75         74.47         6.63 o                         
  -7   8   1         70.27         93.03         5.84 o                         
  -6   8   1        123.94        187.51         6.45 o                         
  -5   8   1        598.97        622.89        13.19 o                         
  -4   8   1        314.43        334.76         7.89 o                         
  -3   8   1       2926.21       2896.69        77.82 o                         
  -2   8   1        107.54        120.53         5.00 o                         
  -1   8   1       3143.66       3189.50        74.50 o                         
   0   8   1       1222.66       1062.94        32.65 o                         
   1   8   1        531.56        395.04        10.49 o                         
   2   8   1       1731.76       1582.23        37.15 o                         
   3   8   1         79.77         69.17         6.16 o                         
   4   8   1          8.36          8.49         3.41 o                         
   5   8   1          1.95         -2.41         3.59 o                         
   6   8   1         20.61         19.26         4.50 o                         
   7   8   1         33.34         57.13         7.43 o                         
   8   8   1          6.69          6.81         5.45 o                         
  -8   9   1          0.02          2.62         2.87 o                         
  -7   9   1          0.50          2.74         3.09 o                         
  -6   9   1        188.73        217.40         8.19 o                         
  -5   9   1        134.05        177.11         5.62 o                         
  -4   9   1        120.58        127.47         5.15 o                         
  -3   9   1          1.28         28.03         4.92 o                         
  -2   9   1        579.35        647.92        14.56 o                         
  -1   9   1        389.37        446.67        10.40 o                         
   0   9   1          3.07          7.40         2.54 o                         
   1   9   1        244.84        266.34         7.77 o                         
   2   9   1          2.67          8.50         4.26 o                         
   3   9   1        688.82        625.74        18.68 o                         
   4   9   1          2.86         28.67        12.48 o                         
   5   9   1         81.33         88.63         7.78 o                         
   6   9   1         17.40         28.47         4.24 o                         
   7   9   1          4.14          9.35         3.51 o                         
   8   9   1          3.07         -1.78         3.57 o                         
  -8  10   1          0.01          6.18         2.44 o                         
  -7  10   1          4.51         17.08         3.97 o                         
  -6  10   1         43.80         53.49         6.63 o                         
  -5  10   1         65.84         62.51         4.04 o                         
  -4  10   1          0.02         -0.06         2.66 o                         
  -3  10   1        195.63        224.64         5.95 o                         
  -2  10   1          7.24         21.52         4.34 o                         
  -1  10   1        299.38        330.96        11.35 o                         
   0  10   1          9.03         18.05         3.50 o                         
   1  10   1        577.80        521.20        14.18 o                         
   2  10   1         12.94          7.77         3.04 o                         
   3  10   1         41.03         48.46         4.16 o                         
   4  10   1         28.62         39.27         7.13 o                         
   5  10   1         22.94         33.21         5.26 o                         
   6  10   1          8.55         10.96         3.49 o                         
   7  10   1          0.32          6.33         2.61 o                         
  -7  11   1          9.21          5.46         4.41 o                         
  -6  11   1         95.71        103.58         6.26 o                         
  -5  11   1         43.56         52.39         4.23 o                         
  -4  11   1         88.15         99.88         5.07 o                         
  -3  11   1        406.95        424.54        11.81 o                         
  -2  11   1        344.94        356.52        11.99 o                         
  -1  11   1       2033.68       2212.57        60.38 o                         
   0  11   1       1908.69       1870.95        63.04 o                         
   1  11   1       2384.42       2434.32       115.68 o                         
   2  11   1          3.59          3.58         5.93 o                         
   3  11   1        739.17        658.44        16.61 o                         
   4  11   1         68.71         70.78         6.14 o                         
   5  11   1        124.88        156.85         7.94 o                         
   6  11   1         45.43         44.44         4.79 o                         
   7  11   1         35.81         36.36         3.85 o                         
  -7  12   1          8.57         18.34         3.25 o                         
  -6  12   1         46.07         33.00         5.01 o                         
  -5  12   1        362.39        374.83         8.86 o                         
  -4  12   1         29.21         37.14         4.24 o                         
  -3  12   1       1390.16       1311.25        28.17 o                         
  -2  12   1        116.65        126.37         5.36 o                         
  -1  12   1        457.75        432.40        13.92 o                         
   0  12   1         14.59         48.84         7.77 o                         
   1  12   1         31.91         62.86         9.02 o                         
   2  12   1         11.59         11.48         6.93 o                         
   3  12   1        106.29         94.41         5.97 o                         
   4  12   1         53.84         46.44         5.97 o                         
   5  12   1        328.38        292.11        10.54 o                         
   6  12   1          7.53          8.55         3.81 o                         
   7  12   1        154.73        156.51         5.69 o                         
  -7  13   1          0.92          4.88         2.33 o                         
  -6  13   1          0.65          7.08         3.13 o                         
  -5  13   1         61.95         72.71         6.99 o                         
  -4  13   1        160.92        170.59         6.31 o                         
  -3  13   1         13.77         14.70         3.47 o                         
  -2  13   1         42.16         61.50         4.24 o                         
  -1  13   1         10.21         17.79         3.10 o                         
   0  13   1          1.54          1.19         5.55 o                         
   1  13   1         39.29         31.75         5.46 o                         
   2  13   1         19.62         31.00         4.44 o                         
   3  13   1        447.91        391.57        10.82 o                         
   4  13   1         13.54          7.58         3.97 o                         
   5  13   1        224.66        199.37         8.45 o                         
   6  13   1          8.57         47.16         4.26 o                         
   7  13   1         96.99         77.31         5.02 o                         
  -7  14   1         81.39         88.06         4.04 o                         
  -6  14   1          2.85         -0.77         2.87 o                         
  -5  14   1        375.71        357.80         9.39 o                         
  -4  14   1        313.73        315.38         8.74 o                         
  -3  14   1        289.07        289.97        10.35 o                         
  -2  14   1         71.42         84.77         4.65 o                         
  -1  14   1          7.18          3.11         2.86 o                         
   0  14   1        453.20        444.13        12.02 o                         
   1  14   1        143.13        129.68        10.13 o                         
   2  14   1        891.09        849.43        21.36 o                         
   3  14   1          5.12         14.54         3.83 o                         
   4  14   1         22.85         30.23         4.53 o                         
   5  14   1         10.38         33.67         4.89 o                         
   6  14   1        233.04        204.10         6.11 o                         
   7  14   1         39.72         35.15         3.82 o                         
  -7  15   1          5.33          2.65         2.81 o                         
  -6  15   1          3.93          8.25         2.51 o                         
  -5  15   1          0.20         -2.80         2.80 o                         
  -4  15   1        268.05        269.15         8.91 o                         
  -3  15   1        696.28        744.58        16.90 o                         
  -2  15   1        533.10        563.51        13.20 o                         
  -1  15   1        312.15        336.99         8.85 o                         
   0  15   1        162.82        158.01         6.56 o                         
   1  15   1         87.29         86.07         6.03 o                         
   2  15   1          3.17         24.80         3.73 o                         
   3  15   1        544.55        524.61        13.88 o                         
   4  15   1          0.08         -0.71         3.19 o                         
   5  15   1         29.92         51.93         4.94 o                         
   6  15   1          0.22         -0.77         2.18 o                         
   7  15   1         84.45         99.03         5.30 o                         
  -6  16   1          1.97          8.26         2.59 o                         
  -5  16   1         81.67         75.60         5.11 o                         
  -4  16   1         86.05         89.88         4.96 o                         
  -3  16   1        127.06        143.34         5.86 o                         
  -2  16   1        497.82        498.75        14.09 o                         
  -1  16   1        899.79        834.68        23.75 o                         
   0  16   1        120.94        114.25         6.09 o                         
   1  16   1       1050.83       1047.14        25.48 o                         
   2  16   1          1.96         10.02         3.41 o                         
   3  16   1         72.89        115.47         7.35 o                         
   4  16   1         61.43         91.69         5.74 o                         
   5  16   1        298.41        290.76        14.18 o                         
   6  16   1          1.93          0.77         2.19 o                         
  -6  17   1         52.22         58.81         6.89 o                         
  -5  17   1         77.87         71.94         4.34 o                         
  -4  17   1        189.54        203.90         9.41 o                         
  -3  17   1       1541.32       1616.89        34.62 o                         
  -2  17   1        710.94        697.33        16.02 o                         
  -1  17   1       1647.97       1658.98        45.48 o                         
   0  17   1        724.62        697.04        16.10 o                         
   1  17   1       1288.56       1318.93        31.60 o                         
   2  17   1         42.43         28.84         3.74 o                         
   3  17   1       1845.57       1811.15        49.83 o                         
   4  17   1         21.58          8.53         3.14 o                         
   5  17   1        489.94        415.01        10.01 o                         
   6  17   1         64.41         52.46         3.71 o                         
  -6  18   1          8.43          9.30         2.47 o                         
  -5  18   1        194.31        156.34         5.44 o                         
  -4  18   1         49.92         89.91         5.10 o                         
  -3  18   1         30.15         45.74         4.67 o                         
  -2  18   1         40.40         44.35         6.00 o                         
  -1  18   1        332.57        313.98        10.74 o                         
   0  18   1         45.40         49.49         4.50 o                         
   1  18   1        194.67        172.91         6.30 o                         
   2  18   1         15.67         20.58         5.39 o                         
   3  18   1        101.31        142.96         7.07 o                         
   4  18   1          0.57         11.80         3.23 o                         
   5  18   1         65.15         88.07         4.81 o                         
   6  18   1          0.73          0.97         2.21 o                         
  -5  19   1          1.40          0.45         2.62 o                         
  -4  19   1          0.26          4.48         2.55 o                         
  -3  19   1         18.33         26.77         4.96 o                         
  -2  19   1         13.81         15.53         7.91 o                         
  -1  19   1         52.09         31.63         4.28 o                         
   0  19   1         29.06         42.19         4.62 o                         
   1  19   1         45.08         37.26         3.82 o                         
   2  19   1         49.69         50.40         5.08 o                         
   3  19   1         13.98         14.72         6.38 o                         
   4  19   1         13.58          9.75         2.84 o                         
   5  19   1          2.53          6.18         2.83 o                         
  -5  20   1         56.39         79.28         4.67 o                         
  -4  20   1          4.04         10.41         2.41 o                         
  -3  20   1        196.80        226.96         8.12 o                         
  -2  20   1         44.89         56.32         5.28 o                         
  -1  20   1        204.68        207.94         7.40 o                         
   0  20   1         81.14         79.96         6.55 o                         
   1  20   1        719.33        802.52        18.05 o                         
   2  20   1          6.64          7.07         4.31 o                         
   3  20   1         94.08         76.81         9.59 o                         
   4  20   1          7.90          6.66         2.81 o                         
   5  20   1         61.93         68.52         4.42 o                         
  -5  21   1         26.46         17.75         3.67 o                         
  -4  21   1         47.02         50.75         4.06 o                         
  -3  21   1        101.49         88.29         4.36 o                         
  -2  21   1        148.65        145.68         7.01 o                         
  -1  21   1         86.88         86.28         5.54 o                         
   0  21   1          0.57          8.14         3.08 o                         
   1  21   1        117.07        170.65         6.44 o                         
   2  21   1         14.64         14.91         3.74 o                         
   3  21   1        162.38        171.09         8.02 o                         
   4  21   1          4.75         15.10         4.12 o                         
   5  21   1          2.27          4.66         2.21 o                         
  -4  22   1         30.73         38.69         4.26 o                         
  -3  22   1         11.11         12.80         2.41 o                         
  -2  22   1         17.58         12.79         2.45 o                         
  -1  22   1         38.66         40.60         4.11 o                         
   0  22   1          0.00          4.94         3.31 o                         
   1  22   1          4.10          2.58         2.99 o                         
   2  22   1         15.32          9.41         2.89 o                         
   3  22   1          5.10          6.96         2.59 o                         
   4  22   1        115.73        105.30         6.28 o                         
  -4  23   1          9.77         10.83         2.44 o                         
  -3  23   1         26.15         26.35         3.75 o                         
  -2  23   1          1.86         -0.60         2.26 o                         
  -1  23   1         86.18         93.25         4.36 o                         
   0  23   1         26.46         19.21         2.98 o                         
   1  23   1         72.64         61.50         4.70 o                         
   2  23   1          2.02          4.85         3.99 o                         
   3  23   1        185.44        171.66         7.83 o                         
   4  23   1          1.61          0.43         2.13 o                         
  -3  24   1         57.48         64.66         6.93 o                         
  -2  24   1          7.95          9.29         2.21 o                         
  -1  24   1          1.36          7.54         2.33 o                         
   0  24   1          2.75         12.55         7.11 o                         
   1  24   1         41.59         30.05         4.95 o                         
   2  24   1          2.92          2.15         2.39 o                         
   3  24   1        109.36         97.41         4.60 o                         
  -2  25   1         49.58         54.81         4.29 o                         
  -1  25   1        128.49        139.70         5.98 o                         
   0  25   1         42.29         49.75         4.58 o                         
   1  25   1        176.45        194.06         8.33 o                         
   2  25   1          0.05          0.83         3.52 o                         
   0  26   1         29.27         30.83         7.73 o                         
  -8   0   2          7.26          9.81         3.13 o                         
  -6   0   2         27.94         20.72         3.52 o                         
  -4   0   2         92.47         72.11         8.12 o                         
  -2   0   2         31.99         21.72         2.37 o                         
   0   0   2       8473.85       8563.99       396.77 o                         
   2   0   2        748.91        781.88        26.61 o                         
   4   0   2       1075.50       1196.48        84.39 o                         
   6   0   2       2915.33       2832.92        94.12 o                         
   8   0   2        855.36        733.12        35.46 o                         
  -8   1   2         91.97         88.74         4.15 o                         
  -7   1   2         63.39         86.62         5.13 o                         
  -6   1   2         69.01         78.30         4.69 o                         
  -5   1   2        127.56        150.12         4.86 o                         
  -4   1   2       1118.57        936.43        55.36 o                         
  -3   1   2         58.21         59.43         6.74 o                         
  -2   1   2       4490.97       4798.95       128.44 o                         
  -1   1   2       6470.51       6411.63       171.56 o                         
   0   1   2       1494.84       1478.45        49.10 o                         
   1   1   2       2251.91       2410.91        79.62 o                         
   2   1   2         33.85         20.25         2.35 o                         
   3   1   2         28.90         76.06         3.51 o                         
   4   1   2        684.88        712.04        27.10 o                         
   5   1   2         16.55         22.23         3.30 o                         
   6   1   2        309.38        504.80        13.32 o                         
   7   1   2         32.92         31.83         4.28 o                         
   8   1   2        209.34        249.97        18.30 o                         
  -8   2   2         30.33         47.39         3.58 o                         
  -7   2   2        149.41        164.82         5.61 o                         
  -6   2   2          5.45          5.01         2.39 o                         
  -5   2   2        111.61        107.32         4.61 o                         
  -4   2   2          8.01         22.44         5.84 o                         
  -3   2   2        130.72        108.35         8.32 o                         
  -2   2   2         21.83         38.62         2.71 o                         
  -1   2   2       1766.93       1920.70        51.85 o                         
   0   2   2      13284.32      12359.57       330.37 o                         
   1   2   2        293.34        341.11        10.03 o                         
   2   2   2       1433.09       1209.65        40.76 o                         
   3   2   2       1263.23       1257.30        24.34 o                         
   4   2   2        158.16        182.66         6.91 o                         
   5   2   2        198.62        232.10         7.37 o                         
   6   2   2        178.99        270.71        10.67 o                         
   7   2   2         15.20         11.66         4.82 o                         
   8   2   2        190.00        148.55         6.88 o                         
  -8   3   2          1.31          6.18         2.08 o                         
  -7   3   2         59.34         50.02         3.59 o                         
  -6   3   2         15.44         30.22         3.34 o                         
  -5   3   2         99.81        111.13         4.43 o                         
  -4   3   2        196.50        172.19        10.01 o                         
  -3   3   2        635.92        609.72        29.91 o                         
  -2   3   2       2796.06       2974.93        79.90 o                         
  -1   3   2        629.68        684.44        18.99 o                         
   0   3   2       5683.00       5538.01       128.39 o                         
   1   3   2         11.69         51.27         3.26 o                         
   2   3   2          7.69         21.81         3.27 o                         
   3   3   2         76.54         63.90         4.29 o                         
   4   3   2        361.53        420.98        12.68 o                         
   5   3   2          7.68         68.95         4.55 o                         
   6   3   2        667.57        606.95        18.03 o                         
   7   3   2         31.61         46.28         4.65 o                         
   8   3   2        124.43        110.92        16.33 o                         
  -8   4   2         38.16         23.42         3.89 o                         
  -7   4   2         25.75         36.66         3.94 o                         
  -6   4   2         36.48         41.62         4.13 o                         
  -5   4   2         14.86         51.38         3.81 o                         
  -4   4   2         29.46         28.70         2.97 o                         
  -3   4   2        457.85        512.95        14.68 o                         
  -2   4   2          2.90         21.60         2.22 o                         
  -1   4   2         33.89         80.23         2.94 o                         
   0   4   2        945.34        915.61        21.89 o                         
   1   4   2          4.33          2.58         1.16 o                         
   2   4   2       1011.58        867.18        20.80 o                         
   3   4   2         13.00         17.57         3.01 o                         
   4   4   2        961.90        987.22        46.14 o                         
   5   4   2        457.79        475.44        12.50 o                         
   6   4   2        389.00        376.47        10.52 o                         
   7   4   2         90.82        109.27         9.83 o                         
   8   4   2        119.89        125.86        14.76 o                         
  -8   5   2         37.65         43.83         5.49 o                         
  -7   5   2          8.82         21.74         3.07 o                         
  -6   5   2        347.60        391.94        13.61 o                         
  -5   5   2          2.26         37.13         3.76 o                         
  -4   5   2        279.03        238.98         6.16 o                         
  -3   5   2        579.56        591.55        16.97 o                         
  -2   5   2        350.17        354.85         8.11 o                         
  -1   5   2        593.97        558.18        13.67 o                         
   0   5   2       2029.71       2092.47        49.03 o                         
   1   5   2        317.24        381.37         9.78 o                         
   2   5   2        233.67        294.18         7.14 o                         
   3   5   2         73.19         70.47         7.43 o                         
   4   5   2         12.72         24.02         5.80 o                         
   5   5   2         20.00         25.57         3.86 o                         
   6   5   2        159.64        164.12         6.59 o                         
   7   5   2         46.29         52.43         6.20 o                         
   8   5   2        192.49        157.47         7.85 o                         
  -8   6   2         91.59         92.80         4.65 o                         
  -7   6   2         31.50         25.45         4.03 o                         
  -6   6   2         71.49         97.95         4.96 o                         
  -5   6   2         59.82         91.01         4.41 o                         
  -4   6   2        193.85        237.91         6.09 o                         
  -3   6   2        117.71        185.66         8.58 o                         
  -2   6   2       1450.09       1576.94        33.26 o                         
  -1   6   2        526.89        574.66        14.16 o                         
   0   6   2       4081.51       4260.25        99.24 o                         
   1   6   2       1893.91       1880.38        44.38 o                         
   2   6   2       3329.10       3016.95        57.63 o                         
   3   6   2        593.04        516.91        19.12 o                         
   4   6   2        276.34        282.59        17.21 o                         
   5   6   2         38.68         40.64         3.84 o                         
   6   6   2         23.64         13.31         4.99 o                         
   7   6   2         13.79         14.54         4.09 o                         
   8   6   2          1.31         24.24         8.62 o                         
  -8   7   2          3.21         12.13         2.86 o                         
  -7   7   2         47.75         41.53         3.56 o                         
  -6   7   2          1.17          4.43         2.58 o                         
  -5   7   2        339.08        374.55         9.02 o                         
  -4   7   2         88.92        115.00         4.35 o                         
  -3   7   2          0.31         -4.21         5.73 o                         
  -2   7   2       1302.99       1447.72        30.79 o                         
  -1   7   2         22.71         47.45         2.92 o                         
   0   7   2       1771.68       1818.56        42.96 o                         
   1   7   2        972.77        940.42        22.81 o                         
   2   7   2        987.07       1007.90        19.92 o                         
   3   7   2        291.00        290.86        11.59 o                         
   4   7   2        586.23        543.21        15.54 o                         
   5   7   2         49.14         61.82         5.14 o                         
   6   7   2         31.46         40.52         6.48 o                         
   7   7   2         12.37         12.57         3.95 o                         
   8   7   2          3.29          0.12         2.99 o                         
  -8   8   2          9.70          4.57         2.48 o                         
  -7   8   2         10.40          9.26         2.59 o                         
  -6   8   2         14.29         59.23         4.34 o                         
  -5   8   2          4.50          7.11         2.44 o                         
  -4   8   2         65.19         94.58         4.20 o                         
  -3   8   2         36.53         87.74         5.89 o                         
  -2   8   2       1506.34       1524.63        32.46 o                         
  -1   8   2          0.55         32.26         3.09 o                         
   0   8   2        119.19        123.73         4.89 o                         
   1   8   2        171.27        224.04         7.00 o                         
   2   8   2       3894.43       3525.87        77.40 o                         
   3   8   2        445.43        385.08        11.51 o                         
   4   8   2        856.73        794.72        19.87 o                         
   5   8   2         32.67         30.80         4.02 o                         
   6   8   2        159.59        142.53         8.15 o                         
   7   8   2         32.33         31.07         5.53 o                         
   8   8   2         13.90         19.61         5.55 o                         
  -8   9   2         18.57         14.51         3.11 o                         
  -7   9   2          0.27          3.45         2.66 o                         
  -6   9   2        481.27        591.20        15.28 o                         
  -5   9   2         53.33         50.59         4.14 o                         
  -4   9   2       1364.98       1449.09        28.27 o                         
  -3   9   2        256.69        254.70         5.88 o                         
  -2   9   2       3357.30       3350.70        70.32 o                         
  -1   9   2       3372.96       3446.77        72.16 o                         
   0   9   2       4785.31       4869.19       113.53 o                         
   1   9   2       2186.75       2317.44        55.43 o                         
   2   9   2       1682.46       1688.82        40.28 o                         
   3   9   2        273.36        334.51        10.30 o                         
   4   9   2         79.99         82.67         6.22 o                         
   5   9   2         16.14         44.94         4.45 o                         
   6   9   2          8.45         16.62         5.77 o                         
   7   9   2          1.43          4.11         3.51 o                         
  -7  10   2          1.40          1.59         3.80 o                         
  -6  10   2         19.48         24.22         4.83 o                         
  -5  10   2         19.92         16.82         2.65 o                         
  -4  10   2       1046.40       1109.05        24.06 o                         
  -3  10   2          6.54         19.73         4.43 o                         
  -2  10   2       1786.17       1775.45        48.87 o                         
  -1  10   2         50.96         82.21         7.13 o                         
   0  10   2        107.71        108.45         6.11 o                         
   1  10   2         68.65        128.30         6.90 o                         
   2  10   2        140.35        109.57         6.21 o                         
   3  10   2        671.76        644.29        18.93 o                         
   4  10   2         44.07         26.41         5.47 o                         
   5  10   2        274.69        229.27         8.14 o                         
   6  10   2          0.88          2.24         2.99 o                         
   7  10   2          8.02          3.93         3.38 o                         
  -7  11   2          2.46          3.69         2.66 o                         
  -6  11   2        373.54        390.38        14.51 o                         
  -5  11   2          0.08         26.26         5.14 o                         
  -4  11   2        157.88        150.39         6.11 o                         
  -3  11   2         64.74         69.40         4.14 o                         
  -2  11   2        583.15        448.98         9.94 o                         
  -1  11   2          0.10          4.28         3.21 o                         
   0  11   2       2357.40       2216.89        62.91 o                         
   1  11   2        693.74        645.58        21.11 o                         
   2  11   2        121.77        116.97         6.84 o                         
   3  11   2        111.46        104.11         5.52 o                         
   4  11   2         17.01         39.73         5.20 o                         
   5  11   2          7.44         18.70         3.01 o                         
   6  11   2        149.26        202.69        10.50 o                         
   7  11   2          2.67          1.81         3.43 o                         
  -7  12   2          0.11          1.07         2.67 o                         
  -6  12   2          3.15          7.76         4.08 o                         
  -5  12   2         29.15         41.27         4.58 o                         
  -4  12   2         13.32         18.92         2.88 o                         
  -3  12   2         75.37         88.26         4.47 o                         
  -2  12   2        271.85        257.42         6.45 o                         
  -1  12   2          7.85         21.68         3.34 o                         
   0  12   2        217.42        233.08         9.64 o                         
   1  12   2         41.62         57.88         8.30 o                         
   2  12   2       1649.91       1541.91        36.65 o                         
   3  12   2         20.54         28.34         3.69 o                         
   4  12   2        756.82        704.93        17.94 o                         
   5  12   2          6.86         12.26         3.21 o                         
   6  12   2        115.93        110.62         4.89 o                         
   7  12   2          2.25         11.17         9.61 o                         
  -7  13   2          4.25          4.51         2.85 o                         
  -6  13   2         70.47         76.12         5.76 o                         
  -5  13   2        167.64        203.20         6.11 o                         
  -4  13   2         10.82          6.94         2.87 o                         
  -3  13   2        172.90        182.05         5.76 o                         
  -2  13   2        340.81        291.53         8.32 o                         
  -1  13   2          0.04          3.68         2.50 o                         
   0  13   2        311.87        352.78        11.36 o                         
   1  13   2        222.84        224.85         7.84 o                         
   2  13   2        280.79        236.53         7.88 o                         
   3  13   2         62.45         46.36         5.37 o                         
   4  13   2         75.69         79.44         5.70 o                         
   5  13   2         48.04         58.49         5.63 o                         
   6  13   2          8.83          8.36         2.44 o                         
   7  13   2         22.77         22.81         4.94 o                         
  -7  14   2          0.87          4.04         2.12 o                         
  -6  14   2          0.04          1.06         2.64 o                         
  -5  14   2        167.28        161.36         5.44 o                         
  -4  14   2          3.41         -1.39         3.05 o                         
  -3  14   2        369.23        390.07         9.95 o                         
  -2  14   2          2.66          2.89         2.57 o                         
  -1  14   2         49.23         53.96         4.67 o                         
   0  14   2        223.98        254.81         7.14 o                         
   1  14   2        108.69        105.44         5.77 o                         
   2  14   2        674.18        639.59        18.68 o                         
   3  14   2          3.93         21.82         3.39 o                         
   4  14   2        112.34        131.92         7.33 o                         
   5  14   2         10.02          9.96         2.83 o                         
   6  14   2         38.46         42.98         4.34 o                         
   7  14   2          3.26          2.77         3.57 o                         
  -7  15   2          1.54          5.06         1.97 o                         
  -6  15   2         37.29         47.01         3.84 o                         
  -5  15   2         48.32         48.61         4.06 o                         
  -4  15   2         57.02         43.95         4.29 o                         
  -3  15   2          2.40          6.88         2.99 o                         
  -2  15   2        310.29        307.87        11.40 o                         
  -1  15   2         27.77         48.13         4.56 o                         
   0  15   2         72.22         96.26         5.58 o                         
   1  15   2        176.02        175.48         6.84 o                         
   2  15   2          0.65          8.22         3.50 o                         
   3  15   2        257.21        209.00         7.59 o                         
   4  15   2          0.29          2.49         3.07 o                         
   5  15   2          0.22          4.14         4.16 o                         
   6  15   2         42.38         34.21         3.51 o                         
  -6  16   2          1.14          1.89         2.28 o                         
  -5  16   2         68.22         58.09         4.14 o                         
  -4  16   2         51.53         68.17         4.38 o                         
  -3  16   2        233.66        268.53         7.17 o                         
  -2  16   2         54.60         56.06         4.20 o                         
  -1  16   2          3.31         11.61         2.93 o                         
   0  16   2        218.40        213.06         8.23 o                         
   1  16   2          1.25         -1.54         5.26 o                         
   2  16   2         27.38         23.46         4.64 o                         
   3  16   2        138.44        151.99         7.19 o                         
   4  16   2         53.11         47.07         4.53 o                         
   5  16   2         22.69         17.36         3.52 o                         
   6  16   2          1.91          1.99         2.91 o                         
  -6  17   2          4.87          4.63         2.20 o                         
  -5  17   2          0.00          2.84         2.33 o                         
  -4  17   2          4.05          3.60         3.68 o                         
  -3  17   2         86.86        113.30         5.62 o                         
  -2  17   2        427.63        438.15        10.94 o                         
  -1  17   2          6.81         10.31         3.03 o                         
   0  17   2        388.55        408.24        10.41 o                         
   1  17   2         97.39         88.78         5.60 o                         
   2  17   2         48.36         82.52         9.03 o                         
   3  17   2        189.95        210.69        14.78 o                         
   4  17   2        165.63        197.89         7.13 o                         
   5  17   2         72.88         57.92         4.21 o                         
   6  17   2         34.50         38.22         4.40 o                         
  -6  18   2          1.75          6.38         2.07 o                         
  -5  18   2         82.36        100.82         5.40 o                         
  -4  18   2         77.94         80.24         6.18 o                         
  -3  18   2          7.15         11.41         3.32 o                         
  -2  18   2         24.21         27.42         4.78 o                         
  -1  18   2         73.20         79.19         9.09 o                         
   0  18   2       1175.14       1186.34        25.73 o                         
   1  18   2        312.77        299.45        10.43 o                         
   2  18   2       1365.10       1411.27        48.60 o                         
   3  18   2         51.45         80.89         6.42 o                         
   4  18   2        401.83        424.85        13.22 o                         
   5  18   2         63.69         96.59         5.20 o                         
   6  18   2        112.30         96.59        10.29 o                         
  -5  19   2         40.15         42.86         4.29 o                         
  -4  19   2         31.63         28.82         4.08 o                         
  -3  19   2        163.03        164.84         6.03 o                         
  -2  19   2        142.59        128.86         7.30 o                         
  -1  19   2         43.91         42.74         6.29 o                         
   0  19   2         10.31          8.22         3.48 o                         
   1  19   2         12.14         20.12         7.54 o                         
   2  19   2        613.23        628.10        18.53 o                         
   3  19   2        508.52        565.40        21.32 o                         
   4  19   2         91.65         85.51         5.10 o                         
   5  19   2        373.81        398.65        15.13 o                         
  -5  20   2         89.45         61.80         3.38 o                         
  -4  20   2          0.05         -1.13         2.30 o                         
  -3  20   2        166.22        149.56         5.94 o                         
  -2  20   2         18.23         34.05         7.34 o                         
  -1  20   2         83.50         67.90         5.62 o                         
   0  20   2         90.73        111.84         5.90 o                         
   1  20   2         86.49         90.97         8.27 o                         
   2  20   2         17.25         15.66         9.57 o                         
   3  20   2        127.39        140.04         6.33 o                         
   4  20   2         32.44         17.73         3.10 o                         
   5  20   2         93.72         82.30         5.66 o                         
  -5  21   2         46.47         32.82         3.50 o                         
  -4  21   2         93.96         95.40         4.01 o                         
  -3  21   2        100.27         89.55         4.37 o                         
  -2  21   2        324.01        328.44         9.38 o                         
  -1  21   2          9.18          4.12         4.16 o                         
   0  21   2        380.64        387.46        22.53 o                         
   1  21   2         82.96         76.48         6.12 o                         
   2  21   2         82.87         80.17         5.36 o                         
   3  21   2         11.50         10.60         2.88 o                         
   4  21   2         11.63          0.80         2.77 o                         
  -4  22   2         12.97         14.30         3.69 o                         
  -3  22   2          1.50          6.09         2.25 o                         
  -2  22   2         53.03         74.60         4.08 o                         
  -1  22   2          8.39         14.33         3.07 o                         
   0  22   2        348.52        362.22        11.69 o                         
   1  22   2          1.05          0.14         2.98 o                         
   2  22   2        102.33         80.64         5.52 o                         
   3  22   2         30.99         27.02         3.84 o                         
   4  22   2         10.76          4.16         2.33 o                         
  -3  23   2         29.83         29.76         3.81 o                         
  -2  23   2        242.10        241.47         6.41 o                         
  -1  23   2          4.48          4.13         2.53 o                         
   0  23   2        127.06        122.08         5.99 o                         
   1  23   2         16.28          7.33         4.34 o                         
   2  23   2          0.99          1.80         2.67 o                         
   3  23   2          3.03          5.97         3.13 o                         
  -3  24   2          2.64          6.07         3.62 o                         
  -2  24   2          2.93         11.20         4.01 o                         
  -1  24   2          9.11          7.03         2.95 o                         
   0  24   2         83.55         99.04         6.81 o                         
   1  24   2          1.19          7.33         4.66 o                         
   2  24   2        117.53        100.15         9.83 o                         
  -2  25   2          0.84          2.37         2.47 o                         
  -1  25   2          5.34         -2.58         3.57 o                         
   0  25   2          9.81          7.36         3.07 o                         
   1  25   2          1.05         -1.39         2.80 o                         
  -7   0   3          0.23         -3.47         3.47 o                         
  -5   0   3        247.92        264.20         9.52 o                         
  -3   0   3        316.01        296.15        16.44 o                         
  -1   0   3        748.35        978.56        46.95 o                         
   1   0   3       4581.71       5049.01       273.36 o                         
   3   0   3        201.82        170.45         7.36 o                         
   5   0   3          7.03          8.09         3.44 o                         
   7   0   3          6.51         31.91         7.23 o                         
  -8   1   3        104.38         89.50         4.11 o                         
  -7   1   3         64.28         75.59         4.78 o                         
  -6   1   3        201.29        236.14         8.25 o                         
  -5   1   3         18.91         20.59         2.34 o                         
  -4   1   3          5.63         40.78         3.57 o                         
  -3   1   3        256.32        289.72        12.17 o                         
  -2   1   3        369.69        419.67        18.00 o                         
  -1   1   3       2568.72       2553.98        69.03 o                         
   0   1   3        114.53        165.24         5.98 o                         
   1   1   3        300.80        359.49        11.25 o                         
   2   1   3        137.35        265.11         7.91 o                         
   3   1   3        515.06        482.36        11.62 o                         
   4   1   3         21.95         19.25         2.78 o                         
   5   1   3        230.72        255.13         7.92 o                         
   6   1   3          8.11         21.40         4.17 o                         
   7   1   3          0.30         -2.30         2.30 o                         
   8   1   3         67.11         82.00         6.92 o                         
  -8   2   3          3.71         20.76         2.79 o                         
  -7   2   3          1.68          3.54         4.95 o                         
  -6   2   3        101.15        143.64         5.61 o                         
  -5   2   3         66.70         63.93         3.95 o                         
  -4   2   3        406.46        469.52        11.06 o                         
  -3   2   3          3.53         11.26         2.28 o                         
  -2   2   3       1692.49       1702.54        46.27 o                         
  -1   2   3        891.79        841.20        28.65 o                         
   0   2   3        489.11        491.90        17.58 o                         
   1   2   3       1322.70       1520.27        51.27 o                         
   2   2   3        654.18        560.02        19.18 o                         
   3   2   3        573.22        508.15        12.24 o                         
   4   2   3          1.74          7.23         3.30 o                         
   5   2   3          4.88         11.94         2.89 o                         
   6   2   3          0.66         -2.33         2.94 o                         
   7   2   3          0.08          7.90         2.66 o                         
   8   2   3         99.28         67.17         5.64 o                         
  -8   3   3         18.55         14.47         3.20 o                         
  -7   3   3          0.42         21.15         4.84 o                         
  -6   3   3        107.03        111.00         4.83 o                         
  -5   3   3         30.73         47.26         3.68 o                         
  -4   3   3        816.89        825.26        16.59 o                         
  -3   3   3          0.24         23.37         5.35 o                         
  -2   3   3        104.45        106.38         5.02 o                         
  -1   3   3        198.41        277.18         8.61 o                         
   0   3   3        189.32        233.16         7.85 o                         
   1   3   3        722.57        765.90        21.73 o                         
   2   3   3          6.56         67.23         5.11 o                         
   3   3   3       1575.76       1469.14        31.74 o                         
   4   3   3         33.94         33.16         3.56 o                         
   5   3   3        585.61        595.52        24.53 o                         
   6   3   3          0.31          8.15         2.69 o                         
   7   3   3          7.67         14.76         2.74 o                         
   8   3   3         41.26         24.17         5.55 o                         
  -8   4   3          2.41          3.59         1.91 o                         
  -7   4   3        197.16        196.38        10.58 o                         
  -6   4   3          4.91          7.34         2.85 o                         
  -5   4   3        880.82        878.26        27.51 o                         
  -4   4   3         44.53         38.93         3.81 o                         
  -3   4   3       3450.68       3239.27       107.01 o                         
  -2   4   3        357.75        326.11        11.33 o                         
  -1   4   3        524.26        528.68        13.22 o                         
   0   4   3          1.08          1.77         1.57 o                         
   1   4   3        334.21        373.31        11.43 o                         
   2   4   3        524.33        444.63        11.53 o                         
   3   4   3        141.86        191.74         7.79 o                         
   4   4   3         55.70         68.95         5.41 o                         
   5   4   3         62.02         70.92         4.39 o                         
   6   4   3         38.82         52.54         4.42 o                         
   7   4   3         15.86         27.00         3.37 o                         
   8   4   3         15.63         30.11         6.74 o                         
  -8   5   3          5.53          6.70         2.22 o                         
  -7   5   3        103.61        107.27         4.53 o                         
  -6   5   3         10.95         12.05         2.55 o                         
  -5   5   3        144.76        163.96         5.23 o                         
  -4   5   3          3.19          4.61         2.38 o                         
  -3   5   3          0.40          5.30         3.77 o                         
  -2   5   3         31.45         69.41         3.88 o                         
  -1   5   3        296.89        303.88         8.37 o                         
   0   5   3        399.92        453.55        11.64 o                         
   1   5   3        207.07        175.92         5.71 o                         
   2   5   3        238.00        283.04         8.12 o                         
   3   5   3          3.18         16.15        21.00 o                         
   4   5   3        165.23        166.05         5.66 o                         
   5   5   3        128.02        157.07         5.70 o                         
   6   5   3        129.43        109.72         5.37 o                         
   7   5   3        178.06        197.80        10.50 o                         
   8   5   3        133.80         85.98        10.10 o                         
  -8   6   3          0.96          0.52         2.20 o                         
  -7   6   3          6.16         14.16         2.35 o                         
  -6   6   3         64.69         92.20         5.94 o                         
  -5   6   3         93.23         92.83         4.38 o                         
  -4   6   3          1.95         17.67         2.71 o                         
  -3   6   3       2661.28       2438.11        76.16 o                         
  -2   6   3        951.36        967.64        23.50 o                         
  -1   6   3       3773.44       3769.14        78.79 o                         
   0   6   3        197.53        189.60         5.43 o                         
   1   6   3        506.62        588.48        13.41 o                         
   2   6   3         37.73         40.60         3.76 o                         
   3   6   3          5.24         13.97         3.17 o                         
   4   6   3        523.72        498.59        11.69 o                         
   5   6   3         65.53         86.34         4.68 o                         
   6   6   3         69.04         77.36         9.43 o                         
   7   6   3         66.83         65.08         6.09 o                         
   8   6   3          1.21         19.41         5.35 o                         
  -8   7   3         21.49         22.48         5.96 o                         
  -7   7   3          3.66          8.59         2.38 o                         
  -6   7   3         18.54         19.34         2.72 o                         
  -5   7   3         50.68         69.31         4.43 o                         
  -4   7   3        122.91        126.33         4.52 o                         
  -3   7   3          7.74         12.64         2.40 o                         
  -2   7   3        280.61        332.05         9.54 o                         
  -1   7   3        929.71        991.40        21.60 o                         
   0   7   3       1608.73       1607.58        34.27 o                         
   1   7   3        302.69        291.23         9.01 o                         
   2   7   3        763.03        809.85        23.55 o                         
   3   7   3       1145.95        985.09        27.81 o                         
   4   7   3         12.52         61.23         4.40 o                         
   5   7   3        799.20        804.34        18.00 o                         
   6   7   3         54.11         74.93        12.83 o                         
   7   7   3         74.50         77.85         6.74 o                         
  -8   8   3          6.66          4.71         3.47 o                         
  -7   8   3         62.88         61.79         3.90 o                         
  -6   8   3         49.23         61.51         4.58 o                         
  -5   8   3        206.24        184.67         5.70 o                         
  -4   8   3        386.92        388.69         8.25 o                         
  -3   8   3        231.76        209.71         7.54 o                         
  -2   8   3        339.46        382.07        11.04 o                         
  -1   8   3        300.02        295.24        10.97 o                         
   0   8   3        805.35        942.54        26.72 o                         
   1   8   3         14.35         44.62         5.10 o                         
   2   8   3        492.91        476.64        15.87 o                         
   3   8   3        323.32        346.81        15.47 o                         
   4   8   3         51.47         62.98         4.50 o                         
   5   8   3        277.45        283.52         8.35 o                         
   6   8   3        112.62        109.90        10.81 o                         
   7   8   3         11.01          6.11         3.76 o                         
  -7   9   3          4.78         14.26         3.92 o                         
  -6   9   3          3.37         10.29         2.51 o                         
  -5   9   3        119.77        142.96         5.10 o                         
  -4   9   3          0.22         10.86         3.59 o                         
  -3   9   3         24.02         24.30         2.47 o                         
  -2   9   3        136.29        170.96        10.04 o                         
  -1   9   3        610.71        560.77        17.05 o                         
   0   9   3        670.60        788.46        22.90 o                         
   1   9   3        110.69         77.78         6.14 o                         
   2   9   3        627.62        547.37        13.35 o                         
   3   9   3         31.64         30.77         6.08 o                         
   4   9   3         46.20         41.69         4.23 o                         
   5   9   3         46.56         67.82         6.98 o                         
   6   9   3         60.17         68.62         6.49 o                         
   7   9   3          1.66          9.21         4.95 o                         
  -7  10   3         22.03         13.53         3.70 o                         
  -6  10   3          0.02         28.36         4.42 o                         
  -5  10   3          3.64         11.46         2.42 o                         
  -4  10   3         52.07         60.73         3.94 o                         
  -3  10   3        830.97        836.59        16.82 o                         
  -2  10   3         25.08         27.90         3.99 o                         
  -1  10   3       1115.94       1066.04        41.20 o                         
   0  10   3        760.11        809.30        23.83 o                         
   1  10   3         82.42         86.59        12.89 o                         
   2  10   3        323.06        345.32         9.33 o                         
   3  10   3         19.27         28.51         3.28 o                         
   4  10   3        121.62        102.11         5.22 o                         
   5  10   3         63.03         63.24         5.15 o                         
   6  10   3         20.48         11.69         4.38 o                         
   7  10   3         69.37         87.42         6.91 o                         
  -7  11   3          0.15          2.95         3.37 o                         
  -6  11   3         41.95         43.89         5.03 o                         
  -5  11   3         88.35        114.50         5.70 o                         
  -4  11   3         58.30         69.62         4.19 o                         
  -3  11   3         51.69         61.92         3.93 o                         
  -2  11   3         13.90         42.85         3.94 o                         
  -1  11   3        994.67        980.40        19.87 o                         
   0  11   3          1.37         12.50         4.71 o                         
   1  11   3        483.50        389.15        19.45 o                         
   2  11   3        142.59        172.38         5.54 o                         
   3  11   3         31.70         57.27         4.70 o                         
   4  11   3         69.71         86.52         5.23 o                         
   5  11   3         25.71         31.99         4.53 o                         
   6  11   3          0.04         10.30         3.18 o                         
   7  11   3         81.58         67.95         5.35 o                         
  -7  12   3         55.04         60.71         3.83 o                         
  -6  12   3         11.08         37.90         5.22 o                         
  -5  12   3          9.38          2.88         2.75 o                         
  -4  12   3        169.34        189.03         6.51 o                         
  -3  12   3        234.03        239.34         6.60 o                         
  -2  12   3          0.05          9.95         2.50 o                         
  -1  12   3        109.24         97.00         5.39 o                         
   0  12   3        212.67        213.34         9.19 o                         
   1  12   3         37.31         53.08         5.00 o                         
   2  12   3         81.76         82.05         4.76 o                         
   3  12   3        752.99        714.76        15.28 o                         
   4  12   3         32.24         63.11         4.96 o                         
   5  12   3         64.78         61.04         5.06 o                         
   6  12   3          1.33          3.83         2.90 o                         
   7  12   3          0.04          2.42         4.16 o                         
  -7  13   3         65.73         59.51         4.02 o                         
  -6  13   3         69.22         68.54         4.95 o                         
  -5  13   3         32.08         34.13         3.43 o                         
  -4  13   3          5.89         10.81         4.53 o                         
  -3  13   3         96.13        114.11         4.80 o                         
  -2  13   3         82.50         84.63         4.43 o                         
  -1  13   3        288.17        336.36        10.52 o                         
   0  13   3        271.46        241.58         7.38 o                         
   1  13   3        461.40        447.38        14.91 o                         
   2  13   3         47.65         45.25         4.81 o                         
   3  13   3        766.70        741.53        25.17 o                         
   4  13   3         90.62         97.29         5.48 o                         
   5  13   3        104.29        113.65         5.92 o                         
   6  13   3         19.31         44.21         4.88 o                         
   7  13   3          0.75         -1.19         3.17 o                         
  -7  14   3         21.53          6.69         2.71 o                         
  -6  14   3         16.01         18.72         3.75 o                         
  -5  14   3         72.39         86.05         4.75 o                         
  -4  14   3         20.02         20.57         3.25 o                         
  -3  14   3        375.93        411.83         9.45 o                         
  -2  14   3          3.36          8.74         4.10 o                         
  -1  14   3        600.90        635.05        13.47 o                         
   0  14   3         16.13         12.95         3.04 o                         
   1  14   3        225.30        251.08         6.96 o                         
   2  14   3        221.99        200.70        14.30 o                         
   3  14   3        136.97        121.19         6.42 o                         
   4  14   3         54.46         71.73         5.31 o                         
   5  14   3          2.13          2.49         2.93 o                         
   6  14   3        130.19        105.88         5.78 o                         
  -6  15   3          0.19          1.65         2.19 o                         
  -5  15   3        138.02        143.15         6.22 o                         
  -4  15   3         71.21         81.68         5.81 o                         
  -3  15   3          1.03          4.24         2.78 o                         
  -2  15   3         18.78         34.83         3.27 o                         
  -1  15   3         60.84         78.44         5.05 o                         
   0  15   3        234.67        245.84         7.57 o                         
   1  15   3          3.16          5.32         3.68 o                         
   2  15   3         24.36         54.79         8.48 o                         
   3  15   3        244.35        230.88         9.10 o                         
   4  15   3          4.38          8.05         3.83 o                         
   5  15   3        122.54        122.49         5.15 o                         
   6  15   3          2.32         -0.67         4.83 o                         
  -6  16   3         12.19         21.92         3.75 o                         
  -5  16   3        281.53        228.36         5.42 o                         
  -4  16   3          8.23         23.56         3.00 o                         
  -3  16   3        298.50        308.05         7.75 o                         
  -2  16   3          1.30          2.78         2.76 o                         
  -1  16   3        216.54        255.51         7.54 o                         
   0  16   3          9.95          9.49         3.56 o                         
   1  16   3         29.58         51.36         6.18 o                         
   2  16   3          0.32          4.59         3.61 o                         
   3  16   3          1.12         10.85         3.89 o                         
   4  16   3         44.56         38.60         6.20 o                         
   5  16   3          0.63          3.18         4.91 o                         
   6  16   3         13.79         -1.46         4.13 o                         
  -6  17   3         19.12         11.26         3.54 o                         
  -5  17   3          3.30          3.93         2.04 o                         
  -4  17   3         89.08         92.85         4.86 o                         
  -3  17   3        140.08        151.43         5.86 o                         
  -2  17   3         36.71         51.90         4.56 o                         
  -1  17   3         67.20         67.11         6.32 o                         
   0  17   3         12.30         19.91         3.70 o                         
   1  17   3         35.02         24.73         3.65 o                         
   2  17   3         66.44         60.28         6.07 o                         
   3  17   3        552.74        571.54        17.18 o                         
   4  17   3          5.73          9.52         3.50 o                         
   5  17   3        307.28        336.29        11.59 o                         
   6  17   3         36.03         24.76         6.34 o                         
  -5  18   3        224.74        209.89         5.83 o                         
  -4  18   3          0.05          2.75         2.41 o                         
  -3  18   3        407.10        396.12        12.31 o                         
  -2  18   3        105.02        108.33         8.81 o                         
  -1  18   3        248.54        222.52         7.02 o                         
   0  18   3         41.13         33.96         4.21 o                         
   1  18   3        313.14        326.54         9.90 o                         
   2  18   3          1.41          5.51         3.74 o                         
   3  18   3         55.06         40.69         5.65 o                         
   4  18   3          0.22          0.06         3.77 o                         
   5  18   3        133.18        135.28        16.11 o                         
  -5  19   3          7.90          6.09         2.84 o                         
  -4  19   3         14.73         17.49         5.81 o                         
  -3  19   3          3.09         -2.06         2.92 o                         
  -2  19   3         22.46         14.74         3.20 o                         
  -1  19   3        107.74         99.93         6.95 o                         
   0  19   3          1.49          8.76         4.83 o                         
   1  19   3         12.15          2.55         3.73 o                         
   2  19   3          0.10         13.53         4.62 o                         
   3  19   3         28.36         28.05         5.10 o                         
   4  19   3         51.46         54.01         4.62 o                         
   5  19   3          3.20          8.24         3.80 o                         
  -5  20   3          2.14          4.77         1.81 o                         
  -4  20   3         30.41         33.64         3.94 o                         
  -3  20   3          7.80          5.09         4.68 o                         
  -2  20   3          6.10         11.91         3.65 o                         
  -1  20   3          8.51          5.19         3.96 o                         
   0  20   3          2.70          0.69         5.35 o                         
   1  20   3         15.94         42.61         5.68 o                         
   2  20   3         20.79         28.63         4.93 o                         
   3  20   3         87.43         79.11         5.29 o                         
   4  20   3         35.66         33.72         5.01 o                         
  -4  21   3          4.82          6.30         3.23 o                         
  -3  21   3         49.59         46.56         4.24 o                         
  -2  21   3         24.66         19.81         5.74 o                         
  -1  21   3        166.12        144.95         7.44 o                         
   0  21   3        111.42         93.90        18.03 o                         
   1  21   3        130.48        116.27         6.18 o                         
   2  21   3         12.20         13.16         3.01 o                         
   3  21   3        147.28        121.28         5.67 o                         
   4  21   3         74.06         89.21         5.75 o                         
  -4  22   3          3.05          9.96         3.57 o                         
  -3  22   3        112.89        100.70         4.47 o                         
  -2  22   3          9.24          7.83         3.08 o                         
  -1  22   3        120.67        112.50         7.50 o                         
   0  22   3         33.94         38.13         6.54 o                         
   1  22   3        134.77        147.77        12.05 o                         
   2  22   3          0.96          1.36         3.00 o                         
   3  22   3          2.82          5.16         2.38 o                         
  -3  23   3          5.78         32.29        10.90 o                         
  -2  23   3         86.13        102.28         5.09 o                         
  -1  23   3         58.75         74.81         5.74 o                         
   0  23   3          1.22          0.99         3.36 o                         
   1  23   3         32.12         41.15         5.64 o                         
   2  23   3          0.74          2.91         3.10 o                         
   3  23   3         76.00         55.72         4.76 o                         
  -2  24   3         47.39         50.49         4.29 o                         
  -1  24   3          0.57          0.04         2.70 o                         
   0  24   3          7.23          5.28         3.21 o                         
   1  24   3         15.33         21.41         4.19 o                         
   2  24   3          1.71          4.29         3.00 o                         
  -1  25   3         11.57          8.52         4.16 o                         
   0  25   3          4.78          7.34         3.57 o                         
  -8   0   4         35.58         31.71         4.20 o                         
  -6   0   4          4.74          8.07         3.35 o                         
  -4   0   4         67.37         87.14         5.64 o                         
  -2   0   4          2.77          7.30         4.06 o                         
   0   0   4       2037.44       1979.92        54.17 o                         
   2   0   4       1177.03       1123.95        55.67 o                         
   4   0   4        177.03        158.60         8.37 o                         
   6   0   4        140.15        122.48        15.25 o                         
  -8   1   4         99.28         94.94         3.63 o                         
  -7   1   4         77.92         73.27         4.22 o                         
  -6   1   4         88.54        100.09         4.98 o                         
  -5   1   4        126.05        144.48         5.27 o                         
  -4   1   4        628.88        606.04        12.59 o                         
  -3   1   4        306.08        377.14        10.73 o                         
  -2   1   4       2873.87       3019.06        63.25 o                         
  -1   1   4        569.52        615.32        13.88 o                         
   0   1   4       1525.65       1496.30        31.96 o                         
   1   1   4        260.13        286.26         7.04 o                         
   2   1   4        189.29        213.34        11.28 o                         
   3   1   4         81.69         78.82         4.65 o                         
   4   1   4         12.55          3.98         2.23 o                         
   5   1   4         48.09         78.54         4.48 o                         
   6   1   4          1.79          6.49         2.78 o                         
   7   1   4         15.65         13.87         3.46 o                         
  -8   2   4          1.36         18.51         2.30 o                         
  -7   2   4         18.67         22.44         3.23 o                         
  -6   2   4         98.41        108.23         4.75 o                         
  -5   2   4         10.12         17.43         2.56 o                         
  -4   2   4       1050.76        980.69        19.50 o                         
  -3   2   4         24.14         37.34         6.12 o                         
  -2   2   4       1684.63       1599.33        34.07 o                         
  -1   2   4       2040.74       2221.53        52.46 o                         
   0   2   4         60.36         28.35         3.19 o                         
   1   2   4         85.05         92.62         4.60 o                         
   2   2   4        108.24         82.74         6.07 o                         
   3   2   4          0.05         12.96         2.69 o                         
   4   2   4        273.50        263.78         6.83 o                         
   5   2   4        230.53        224.99         6.96 o                         
   6   2   4        267.63        225.03        16.56 o                         
   7   2   4         36.00         35.85         5.69 o                         
  -8   3   4        114.23         93.60         3.81 o                         
  -7   3   4          9.18          8.48         2.00 o                         
  -6   3   4          3.87          9.99         3.00 o                         
  -5   3   4        151.59        149.76         5.03 o                         
  -4   3   4         68.65         76.20         4.01 o                         
  -3   3   4        475.59        480.93        19.43 o                         
  -2   3   4         29.17         43.59         4.63 o                         
  -1   3   4        137.46        146.46         5.66 o                         
   0   3   4        148.92        114.65         5.81 o                         
   1   3   4          7.77         12.30         3.26 o                         
   2   3   4         97.47        112.64        15.44 o                         
   3   3   4         18.92         28.70         3.79 o                         
   4   3   4        108.05         78.95         4.32 o                         
   5   3   4         58.55         75.54         4.80 o                         
   6   3   4         98.34         91.83         5.17 o                         
   7   3   4         21.01         41.64         4.06 o                         
  -8   4   4        127.04        127.63         4.40 o                         
  -7   4   4          0.16          1.46         1.95 o                         
  -6   4   4          9.06         14.91         2.73 o                         
  -5   4   4        168.84        176.66         5.37 o                         
  -4   4   4          5.29         15.46         2.58 o                         
  -3   4   4       1990.68       1862.86        44.20 o                         
  -2   4   4        517.25        583.52        15.26 o                         
  -1   4   4        220.97        283.17         9.59 o                         
   0   4   4       1846.06       1860.01        76.98 o                         
   1   4   4        124.96        105.86        13.96 o                         
   2   4   4        288.01        289.70        12.41 o                         
   3   4   4          2.22         18.25         3.46 o                         
   4   4   4         67.40         88.76         4.42 o                         
   5   4   4          5.12          1.30         2.70 o                         
   6   4   4          8.94          2.87         2.62 o                         
   7   4   4          4.34          8.87         2.81 o                         
  -8   5   4         34.74         31.56         3.57 o                         
  -7   5   4         46.34         46.19         3.69 o                         
  -6   5   4         12.81         16.96         2.49 o                         
  -5   5   4          0.14         40.43         3.49 o                         
  -4   5   4          5.36          7.48         2.15 o                         
  -3   5   4        195.29        222.07         6.10 o                         
  -2   5   4        303.75        318.17        10.27 o                         
  -1   5   4         20.35         23.93         3.52 o                         
   0   5   4       4068.65       4111.49       111.09 o                         
   1   5   4        432.92        404.71        15.58 o                         
   2   5   4        984.39        990.25        27.89 o                         
   3   5   4         25.76         48.62         4.39 o                         
   4   5   4          9.10         14.88         2.61 o                         
   5   5   4          5.89          0.62         2.86 o                         
   6   5   4          3.43         -1.08         2.67 o                         
   7   5   4         20.31         13.82         2.84 o                         
  -8   6   4         25.53         20.48         3.84 o                         
  -7   6   4          0.72         11.83         2.42 o                         
  -6   6   4         34.70         27.76         2.90 o                         
  -5   6   4          3.15          9.87         2.45 o                         
  -4   6   4        114.60        136.48         4.75 o                         
  -3   6   4         24.20         33.20         4.32 o                         
  -2   6   4        116.94        116.04         7.35 o                         
  -1   6   4         46.54         56.57         5.15 o                         
   0   6   4        117.50        112.06         6.05 o                         
   1   6   4         43.27        104.84         5.62 o                         
   2   6   4        132.20        125.75         6.12 o                         
   3   6   4        621.70        572.96        18.39 o                         
   4   6   4         62.44         83.49         5.09 o                         
   5   6   4          1.00         27.02         3.24 o                         
   6   6   4         29.01         36.75         3.83 o                         
   7   6   4         93.74         83.08         5.03 o                         
  -7   7   4        107.39        103.52         4.29 o                         
  -6   7   4        142.76        192.20         5.53 o                         
  -5   7   4         98.67        143.60         4.99 o                         
  -4   7   4        370.37        382.12         8.20 o                         
  -3   7   4         99.64        128.02         4.42 o                         
  -2   7   4        623.53        656.70        17.18 o                         
  -1   7   4         28.77         28.41         3.95 o                         
   0   7   4        737.46        671.31        24.19 o                         
   1   7   4         83.68         84.35         5.30 o                         
   2   7   4        337.43        322.65         9.15 o                         
   3   7   4          0.34          3.03         2.75 o                         
   4   7   4          5.22         18.58         4.37 o                         
   5   7   4         36.78         33.76         3.98 o                         
   6   7   4        145.09        165.82         6.46 o                         
   7   7   4         16.83         37.03         9.41 o                         
  -7   8   4          8.06          5.28         2.44 o                         
  -6   8   4        145.48        170.42         5.33 o                         
  -5   8   4         70.88         80.76         4.18 o                         
  -4   8   4         38.15         53.54         3.91 o                         
  -3   8   4        243.00        251.51         6.15 o                         
  -2   8   4          0.00          2.20         2.36 o                         
  -1   8   4        994.64        928.32        27.31 o                         
   0   8   4         22.36         14.76         3.50 o                         
   1   8   4        151.36        204.93         9.02 o                         
   2   8   4        511.20        425.82        10.62 o                         
   3   8   4         78.73         62.64         5.89 o                         
   4   8   4          5.67         18.76         3.57 o                         
   5   8   4         58.79         47.19         8.41 o                         
   6   8   4          1.15         33.67         5.09 o                         
   7   8   4         69.93         53.70         9.21 o                         
  -7   9   4         22.74         31.67         3.58 o                         
  -6   9   4         57.88         72.83         4.42 o                         
  -5   9   4         50.15         71.53         4.07 o                         
  -4   9   4         12.14         13.34         2.46 o                         
  -3   9   4        207.12        213.48         5.56 o                         
  -2   9   4         22.51         36.61         8.29 o                         
  -1   9   4         71.50         89.88         7.65 o                         
   0   9   4        675.71        717.70        23.38 o                         
   1   9   4        387.28        388.48        10.72 o                         
   2   9   4       1251.90       1158.86        22.91 o                         
   3   9   4         27.38         26.27         4.03 o                         
   4   9   4        461.65        430.96        10.61 o                         
   5   9   4          1.90          1.18         2.68 o                         
   6   9   4        150.66        117.82         5.47 o                         
   7   9   4          0.47         -2.24         3.18 o                         
  -7  10   4        174.31        156.33         6.06 o                         
  -6  10   4         32.47         37.99         3.94 o                         
  -5  10   4        127.36        155.70         5.20 o                         
  -4  10   4          0.39         -0.69         2.20 o                         
  -3  10   4          3.88         -1.44         2.42 o                         
  -2  10   4         33.82         36.87         4.36 o                         
  -1  10   4         65.93         78.74         4.76 o                         
   0  10   4          0.64         -0.37         3.27 o                         
   1  10   4          7.71         20.54         3.03 o                         
   2  10   4       1849.58       1687.31        30.33 o                         
   3  10   4         23.28         12.21         3.50 o                         
   4  10   4       1153.51       1193.13        25.85 o                         
   5  10   4          0.98         -1.22         3.14 o                         
   6  10   4        165.77        163.76         6.79 o                         
   7  10   4          7.85          0.20         3.13 o                         
  -7  11   4        145.21        158.78         5.87 o                         
  -6  11   4        101.68        116.35         4.58 o                         
  -5  11   4        663.05        689.36        15.72 o                         
  -4  11   4         34.14         37.49         3.67 o                         
  -3  11   4        346.69        375.41         8.96 o                         
  -2  11   4        144.98        153.75         5.28 o                         
  -1  11   4          0.87         25.59         4.01 o                         
   0  11   4       1308.87       1316.38        28.31 o                         
   1  11   4          5.53          7.96         3.03 o                         
   2  11   4         40.85         44.06         4.33 o                         
   3  11   4          5.41          1.31         5.29 o                         
   4  11   4        131.79        107.76        10.35 o                         
   5  11   4          1.03          1.74         3.13 o                         
   6  11   4         46.09         40.51         4.83 o                         
   7  11   4          6.30          3.57         2.97 o                         
  -7  12   4        408.25        356.71        20.11 o                         
  -6  12   4         82.56         93.08         5.12 o                         
  -5  12   4        207.11        237.95         7.63 o                         
  -4  12   4        107.05         99.96         4.65 o                         
  -3  12   4          1.09         12.30         3.41 o                         
  -2  12   4        132.38        125.26         5.15 o                         
  -1  12   4         25.03         34.00         3.68 o                         
   0  12   4        107.56        115.10         8.38 o                         
   1  12   4        105.14        119.04         5.57 o                         
   2  12   4         48.76         28.73         3.64 o                         
   3  12   4          3.15          9.59         3.56 o                         
   4  12   4        114.24        121.03         5.96 o                         
   5  12   4         25.27         30.32         8.91 o                         
   6  12   4         33.39         22.70         3.49 o                         
  -7  13   4        109.59         97.91         4.05 o                         
  -6  13   4        363.42        357.45        10.15 o                         
  -5  13   4        136.61        151.93         7.33 o                         
  -4  13   4        380.67        347.22        11.90 o                         
  -3  13   4         94.83         86.72         4.98 o                         
  -2  13   4        174.61        169.54         5.64 o                         
  -1  13   4         90.61         97.92         4.87 o                         
   0  13   4        147.68        165.08         9.01 o                         
   1  13   4         41.13         55.49         4.83 o                         
   2  13   4         13.42         19.14         3.42 o                         
   3  13   4        115.27        104.48         5.94 o                         
   4  13   4         43.43         43.93         5.37 o                         
   5  13   4          0.15          3.16         7.01 o                         
   6  13   4          6.11          3.91         2.76 o                         
  -6  14   4         15.80         16.51         4.39 o                         
  -5  14   4        176.21        174.17         6.50 o                         
  -4  14   4          8.64         18.15         3.10 o                         
  -3  14   4         99.17        109.78         5.42 o                         
  -2  14   4          8.88          8.46         2.52 o                         
  -1  14   4         53.76         55.48         5.92 o                         
   0  14   4          0.37         -1.12         3.15 o                         
   1  14   4         64.14         74.94         5.03 o                         
   2  14   4        288.29        249.38         7.40 o                         
   3  14   4        259.30        271.42         9.39 o                         
   4  14   4         50.95         50.37         6.74 o                         
   5  14   4          0.17          0.12         3.65 o                         
   6  14   4         20.53          6.49         3.86 o                         
  -6  15   4         41.04         36.30         3.25 o                         
  -5  15   4        255.45        242.80         6.81 o                         
  -4  15   4        118.13        125.16         5.38 o                         
  -3  15   4         10.93          7.78         2.49 o                         
  -2  15   4        150.66        177.36         5.49 o                         
  -1  15   4         56.20         42.29         4.38 o                         
   0  15   4        394.97        412.81        10.41 o                         
   1  15   4         55.32         45.74         4.35 o                         
   2  15   4        117.25        131.47         6.01 o                         
   3  15   4          1.63          2.98         4.25 o                         
   4  15   4         37.82         23.80         4.85 o                         
   5  15   4          0.25          0.85         3.85 o                         
   6  15   4          0.18          2.58         5.25 o                         
  -6  16   4         39.45         39.28         3.85 o                         
  -5  16   4          5.60          9.17         2.29 o                         
  -4  16   4          1.46         12.75         2.83 o                         
  -3  16   4         45.77         36.06         3.38 o                         
  -2  16   4          6.00         14.51         2.98 o                         
  -1  16   4         24.86         22.99         5.69 o                         
   0  16   4         68.18         77.39         5.26 o                         
   1  16   4          0.94          5.71         3.07 o                         
   2  16   4        235.07        187.62         8.92 o                         
   3  16   4         51.75         57.27         6.22 o                         
   4  16   4          3.09          3.68         3.24 o                         
   5  16   4         35.11         23.57         6.74 o                         
  -5  17   4          6.67         16.47         2.85 o                         
  -4  17   4         44.21         37.03         4.50 o                         
  -3  17   4          0.43          9.28         2.90 o                         
  -2  17   4        449.78        467.01        15.64 o                         
  -1  17   4         27.67         29.83         4.38 o                         
   0  17   4        307.22        325.20         9.06 o                         
   1  17   4         31.70         31.38         3.89 o                         
   2  17   4         16.53         18.87         3.87 o                         
   3  17   4         23.98         37.24         6.85 o                         
   4  17   4         30.22         25.42         4.06 o                         
   5  17   4          8.59         13.27         4.56 o                         
  -5  18   4          6.37          3.73         2.21 o                         
  -4  18   4         20.22         11.37         2.82 o                         
  -3  18   4          9.68         23.52         6.37 o                         
  -2  18   4          0.00         -2.37         2.80 o                         
  -1  18   4         24.38         10.88         3.23 o                         
   0  18   4         21.34         17.18         3.97 o                         
   1  18   4        350.71        335.27         9.17 o                         
   2  18   4          0.93         -1.91         3.52 o                         
   3  18   4        222.72        198.59         9.22 o                         
   4  18   4          7.01          6.38         3.15 o                         
   5  18   4         78.32         64.19         7.92 o                         
  -5  19   4          3.01         10.59         2.37 o                         
  -4  19   4         50.97         45.23         3.74 o                         
  -3  19   4         23.14         36.46         4.34 o                         
  -2  19   4         91.00         78.91         6.43 o                         
  -1  19   4         10.37          6.54         3.78 o                         
   0  19   4        118.46        137.66         7.63 o                         
   1  19   4         73.66         66.23         6.32 o                         
   2  19   4         11.86         19.39         4.02 o                         
   3  19   4         28.10         21.82         4.58 o                         
   4  19   4         16.99         18.27         6.69 o                         
  -4  20   4         41.17         36.74         4.41 o                         
  -3  20   4         43.17         49.04         8.75 o                         
  -2  20   4          3.56          0.51         3.96 o                         
  -1  20   4         82.14         83.98         5.97 o                         
   0  20   4        108.55        107.59         8.71 o                         
   1  20   4        121.60         98.43         6.16 o                         
   2  20   4         99.73         70.15         5.15 o                         
   3  20   4         49.91         52.09         6.25 o                         
   4  20   4         46.83         38.93         5.58 o                         
  -4  21   4         25.09         13.90         8.18 o                         
  -3  21   4          6.42         10.60         2.66 o                         
  -2  21   4        140.71        139.88         9.16 o                         
  -1  21   4         17.68         10.18         4.00 o                         
   0  21   4        252.28        254.38        11.27 o                         
   1  21   4          0.53          7.63         3.78 o                         
   2  21   4         45.66         54.21         4.97 o                         
   3  21   4        116.87         98.39         6.66 o                         
  -3  22   4         91.17         81.78         4.41 o                         
  -2  22   4          7.20         11.95         3.99 o                         
  -1  22   4        119.68        110.33        12.67 o                         
   0  22   4         11.85         16.73         3.63 o                         
   1  22   4          3.96          3.84         3.51 o                         
   2  22   4         50.52         48.86         4.43 o                         
   3  22   4          7.04          4.21         2.48 o                         
  -2  23   4         77.09         82.19         5.32 o                         
  -1  23   4         25.60         25.16         6.34 o                         
   0  23   4         50.90         44.94         5.52 o                         
   1  23   4         31.32         11.66         3.29 o                         
   2  23   4         70.20         82.07         4.85 o                         
  -1  24   4          4.55          4.61         2.56 o                         
   0  24   4         12.73         22.60         5.92 o                         
   1  24   4         31.78         28.73         6.14 o                         
  -7   0   5         62.72         54.11         5.70 o                         
  -5   0   5        170.06        156.33         8.33 o                         
  -3   0   5        592.32        555.07        19.65 o                         
  -1   0   5       1169.17       1356.57        55.47 o                         
   1   0   5       4789.32       5049.18       167.03 o                         
   3   0   5        622.10        642.20        23.18 o                         
   5   0   5         29.32         21.88         4.28 o                         
   7   0   5         11.32          4.65         3.96 o                         
  -7   1   5         60.77         59.15         3.55 o                         
  -6   1   5        120.22        110.64         4.95 o                         
  -5   1   5          0.73          1.29         2.43 o                         
  -4   1   5        159.83        147.94         5.24 o                         
  -3   1   5         54.31         43.97         4.32 o                         
  -2   1   5        142.98        167.76         6.78 o                         
  -1   1   5         23.24         29.49         3.87 o                         
   0   1   5       1991.48       2208.25        52.45 o                         
   1   1   5        264.09        325.93        10.09 o                         
   2   1   5       1418.05       1332.33        31.92 o                         
   3   1   5          4.26         21.71         3.56 o                         
   4   1   5        663.07        640.17        13.40 o                         
   5   1   5        121.45        190.93         5.66 o                         
   6   1   5        125.98         77.35         6.09 o                         
   7   1   5          1.48         11.08         2.37 o                         
  -7   2   5         83.47         79.31         3.76 o                         
  -6   2   5         84.01         84.31         4.58 o                         
  -5   2   5        104.38        114.74         4.95 o                         
  -4   2   5          7.38         22.40         2.67 o                         
  -3   2   5         84.75         91.66         4.98 o                         
  -2   2   5        295.94        306.54        12.44 o                         
  -1   2   5         21.08         29.29         3.86 o                         
   0   2   5        138.08        158.68         6.39 o                         
   1   2   5         72.77         94.02        12.16 o                         
   2   2   5          8.19         25.66         3.34 o                         
   3   2   5          5.26         19.21         3.05 o                         
   4   2   5        166.34        169.86         5.58 o                         
   5   2   5         30.80         21.45         3.01 o                         
   6   2   5         61.81         66.94         9.80 o                         
   7   2   5          2.16          7.15         2.72 o                         
  -7   3   5         74.21         71.38         4.49 o                         
  -6   3   5         74.42         92.00         5.39 o                         
  -5   3   5          3.11          7.64         2.47 o                         
  -4   3   5         28.23         30.79         3.74 o                         
  -3   3   5         54.71         45.00         4.34 o                         
  -2   3   5          1.05         -0.24         3.22 o                         
  -1   3   5         17.70         12.21         4.56 o                         
   0   3   5         26.60         29.36         4.43 o                         
   1   3   5        328.52        343.80        31.80 o                         
   2   3   5         53.80        106.45         4.98 o                         
   3   3   5        174.16        152.98         5.56 o                         
   4   3   5         37.83         63.78         4.08 o                         
   5   3   5         10.78         33.50         3.91 o                         
   6   3   5          3.17         11.26         2.88 o                         
   7   3   5         17.25         29.58         3.72 o                         
  -7   4   5         98.02        100.01         4.13 o                         
  -6   4   5        437.72        466.13        11.03 o                         
  -5   4   5         59.64         75.81         4.26 o                         
  -4   4   5        152.54        163.94         5.95 o                         
  -3   4   5        207.29        226.55         5.84 o                         
  -2   4   5        592.59        551.94        17.13 o                         
  -1   4   5        495.50        560.73        21.06 o                         
   0   4   5         15.31         10.49         8.12 o                         
   1   4   5        395.37        375.00        19.57 o                         
   2   4   5        136.92        144.20         5.57 o                         
   3   4   5        576.95        538.13        12.54 o                         
   4   4   5          2.41          5.29         2.41 o                         
   5   4   5         74.09        107.39         4.93 o                         
   6   4   5          0.72          2.03         2.43 o                         
   7   4   5          0.34         -0.02         2.95 o                         
  -7   5   5        257.48        238.19         6.73 o                         
  -6   5   5        255.40        289.85         7.75 o                         
  -5   5   5        193.77        204.58         5.76 o                         
  -4   5   5        382.64        401.56         9.11 o                         
  -3   5   5         17.02          5.66         2.17 o                         
  -2   5   5         27.92         27.38         3.24 o                         
  -1   5   5          0.11          8.03         2.98 o                         
   0   5   5         13.14         30.58         4.09 o                         
   1   5   5         37.43         25.33         3.27 o                         
   2   5   5          6.19         26.65         3.62 o                         
   3   5   5        238.80        200.64         6.26 o                         
   4   5   5         26.31         46.77         3.89 o                         
   5   5   5        335.69        328.89         8.54 o                         
   6   5   5          0.93          5.70         2.40 o                         
   7   5   5         56.29         66.44         4.83 o                         
  -7   6   5        100.18        100.57         5.71 o                         
  -6   6   5        206.97        212.26         6.66 o                         
  -5   6   5        118.53        108.65         5.61 o                         
  -4   6   5         32.03         36.85         3.53 o                         
  -3   6   5        355.33        344.68         7.55 o                         
  -2   6   5        184.13        155.15         5.55 o                         
  -1   6   5        280.99        243.41        10.38 o                         
   0   6   5        414.10        397.03        16.22 o                         
   1   6   5        253.74        223.25         6.56 o                         
   2   6   5        164.53        155.13         5.28 o                         
   3   6   5        484.26        417.07        10.25 o                         
   4   6   5        101.98         74.78         4.70 o                         
   5   6   5        220.26        241.16         6.99 o                         
   6   6   5          7.92          6.06         2.50 o                         
   7   6   5          9.47          8.99         3.14 o                         
  -7   7   5          1.01          7.08         2.20 o                         
  -6   7   5         35.27         53.91         3.76 o                         
  -5   7   5        221.50        210.80         6.45 o                         
  -4   7   5         34.08         41.49         3.69 o                         
  -3   7   5        556.94        456.38         9.29 o                         
  -2   7   5         95.27        104.48         5.10 o                         
  -1   7   5        173.84        167.81         6.48 o                         
   0   7   5         56.30         56.38         4.75 o                         
   1   7   5        253.32        208.84         8.29 o                         
   2   7   5          5.84         17.49         2.71 o                         
   3   7   5         23.83         17.06         3.23 o                         
   4   7   5          1.32         19.95         3.13 o                         
   5   7   5         77.06         64.20         4.65 o                         
   6   7   5          5.95          4.21         2.38 o                         
   7   7   5         20.88         18.72        10.00 o                         
  -7   8   5          2.35          0.63         2.19 o                         
  -6   8   5        162.56        159.95         4.84 o                         
  -5   8   5         14.15         14.83         2.44 o                         
  -4   8   5        124.90        140.59         4.65 o                         
  -3   8   5        480.97        506.40        12.83 o                         
  -2   8   5          3.74          4.43         2.49 o                         
  -1   8   5        531.80        507.28        17.67 o                         
   0   8   5          1.61          5.33         3.17 o                         
   1   8   5         59.69         76.88         4.57 o                         
   2   8   5         66.07         70.87         4.66 o                         
   3   8   5         47.87         39.53         4.35 o                         
   4   8   5          9.68         21.12         3.51 o                         
   5   8   5         48.90         59.20         4.24 o                         
   6   8   5         23.74         28.04         3.49 o                         
   7   8   5         10.25          4.16         3.37 o                         
  -7   9   5          4.94          2.72         2.19 o                         
  -6   9   5         10.48         13.61         2.59 o                         
  -5   9   5        356.63        375.35         8.69 o                         
  -4   9   5          0.03          5.01         2.24 o                         
  -3   9   5        637.19        587.41        13.21 o                         
  -2   9   5        103.64        101.85         5.35 o                         
  -1   9   5          3.55          6.11         2.85 o                         
   0   9   5         15.50         24.93         3.66 o                         
   1   9   5          4.36          9.30         2.93 o                         
   2   9   5         46.47         48.98         4.08 o                         
   3   9   5         10.44         29.14         4.90 o                         
   4   9   5         44.48         45.50         5.30 o                         
   5   9   5         43.55         50.55         5.80 o                         
   6   9   5         33.88         22.49         3.52 o                         
  -7  10   5         67.91         55.90         3.89 o                         
  -6  10   5         19.08         37.17         3.49 o                         
  -5  10   5        153.70        196.41         6.31 o                         
  -4  10   5          2.65         12.63         2.45 o                         
  -3  10   5         11.62         19.04         2.94 o                         
  -2  10   5         21.81         30.80         5.30 o                         
  -1  10   5         61.57         50.92         4.56 o                         
   0  10   5         40.82         53.56         6.60 o                         
   1  10   5         72.03         54.65         4.73 o                         
   2  10   5         11.95         21.43         4.12 o                         
   3  10   5         76.40         62.51         5.01 o                         
   4  10   5         36.72         44.36         4.44 o                         
   5  10   5          3.00          2.07         2.80 o                         
   6  10   5          2.26          2.54         2.71 o                         
  -7  11   5        143.26        129.24         4.96 o                         
  -6  11   5          0.01          2.46         1.97 o                         
  -5  11   5        303.19        330.59         8.87 o                         
  -4  11   5          2.85          4.19         2.38 o                         
  -3  11   5        954.69       1045.07        20.89 o                         
  -2  11   5          7.94         20.40         3.51 o                         
  -1  11   5        343.50        319.78         8.51 o                         
   0  11   5        216.66        226.87         8.28 o                         
   1  11   5          5.37         10.37         2.94 o                         
   2  11   5         66.92         69.67         5.40 o                         
   3  11   5          0.31         -0.39         3.21 o                         
   4  11   5         14.45         19.13         3.56 o                         
   5  11   5         14.81         17.76         3.60 o                         
   6  11   5         26.47         37.97         6.65 o                         
  -6  12   5         85.98         99.67         4.98 o                         
  -5  12   5        156.41        172.21         6.25 o                         
  -4  12   5         16.54         36.95         3.56 o                         
  -3  12   5       1469.31       1456.68        31.24 o                         
  -2  12   5         63.64         65.37         5.69 o                         
  -1  12   5       2010.61       1937.12        41.06 o                         
   0  12   5          7.80         12.00         3.32 o                         
   1  12   5        145.34        178.47         6.15 o                         
   2  12   5        108.02        131.83         5.67 o                         
   3  12   5        149.26        120.97         6.64 o                         
   4  12   5         20.81         17.99         3.69 o                         
   5  12   5         14.80          7.28         3.44 o                         
   6  12   5         31.87         17.37         3.75 o                         
  -6  13   5        204.60        193.99         6.41 o                         
  -5  13   5       1020.34        931.85        20.43 o                         
  -4  13   5         87.04         87.69         4.80 o                         
  -3  13   5        887.83        844.90        29.17 o                         
  -2  13   5         69.99         68.47         5.40 o                         
  -1  13   5        168.82        159.86         6.43 o                         
   0  13   5         37.15         28.88         3.77 o                         
   1  13   5          1.36         -1.12         2.89 o                         
   2  13   5        127.32        161.47         6.11 o                         
   3  13   5         53.08         51.08         8.04 o                         
   4  13   5         10.87         13.67         6.12 o                         
   5  13   5          8.38         14.95         9.45 o                         
   6  13   5         12.99         15.70         4.56 o                         
  -6  14   5         29.67         38.98         3.86 o                         
  -5  14   5         35.44         47.78         3.86 o                         
  -4  14   5         19.05         21.70         3.85 o                         
  -3  14   5         26.82         33.70         3.65 o                         
  -2  14   5          6.25          8.64         4.25 o                         
  -1  14   5          1.04         -0.56         2.97 o                         
   0  14   5         22.52         32.17         4.51 o                         
   1  14   5         10.65         21.13         4.22 o                         
   2  14   5         12.11          4.78         3.86 o                         
   3  14   5        187.85        181.50        11.97 o                         
   4  14   5          5.74          0.03         4.41 o                         
   5  14   5        116.40        123.80        10.10 o                         
  -6  15   5         13.71          6.93         2.38 o                         
  -5  15   5          0.25          5.18         2.05 o                         
  -4  15   5         73.23         64.60         4.20 o                         
  -3  15   5         33.66         41.22         4.54 o                         
  -2  15   5         22.57         20.39         4.60 o                         
  -1  15   5         27.61         26.18         4.01 o                         
   0  15   5          8.40          5.92         3.04 o                         
   1  15   5         26.46         34.47         3.89 o                         
   2  15   5         48.71         62.91         5.81 o                         
   3  15   5          5.36         19.83         8.36 o                         
   4  15   5         42.39         31.30         8.32 o                         
   5  15   5         29.32         57.06         7.92 o                         
  -5  16   5        109.80         94.08         4.91 o                         
  -4  16   5         53.17         42.51         3.21 o                         
  -3  16   5        286.22        294.24        10.19 o                         
  -2  16   5        347.18        329.60        13.87 o                         
  -1  16   5        342.70        376.83        10.63 o                         
   0  16   5        151.11        147.65         7.07 o                         
   1  16   5        311.11        368.37         9.27 o                         
   2  16   5         12.87         10.41         3.26 o                         
   3  16   5         66.04         84.11         6.64 o                         
   4  16   5         19.87         20.21         4.75 o                         
   5  16   5          9.86          4.56         3.76 o                         
  -5  17   5         16.02          9.98         2.05 o                         
  -4  17   5         55.06         44.70         4.01 o                         
  -3  17   5          4.47          0.05         2.74 o                         
  -2  17   5        114.12         80.08         6.97 o                         
  -1  17   5          0.25          0.26         3.66 o                         
   0  17   5         26.03         19.27         4.52 o                         
   1  17   5         48.11         47.11         5.56 o                         
   2  17   5         34.19         50.78         5.62 o                         
   3  17   5        212.94        184.17         8.13 o                         
   4  17   5         18.26          3.76         4.16 o                         
   5  17   5        132.45        117.06         7.92 o                         
  -5  18   5          0.87         -1.38         2.48 o                         
  -4  18   5         45.88         38.69         4.35 o                         
  -3  18   5          4.28          2.76         2.79 o                         
  -2  18   5          6.52          4.48         3.55 o                         
  -1  18   5         21.12         42.20         5.64 o                         
   0  18   5         34.78         19.68         5.12 o                         
   1  18   5         47.73         55.75         4.72 o                         
   2  18   5         24.28         16.11         3.17 o                         
   3  18   5        139.25        114.51         6.49 o                         
   4  18   5         11.26         13.47         4.16 o                         
  -4  19   5          1.45          1.06         2.88 o                         
  -3  19   5         35.43         33.19         4.83 o                         
  -2  19   5          0.09         -0.84         6.45 o                         
  -1  19   5         14.63         14.90         2.52 o                         
   0  19   5         14.90         17.73         3.35 o                         
   1  19   5         23.69         25.66         4.19 o                         
   2  19   5         49.58         46.56         6.22 o                         
   3  19   5         65.01         54.45         5.92 o                         
   4  19   5         46.85         47.15         5.94 o                         
  -4  20   5         12.80          9.16         2.81 o                         
  -3  20   5         18.41         18.38         4.29 o                         
  -2  20   5          7.02          9.63         4.04 o                         
  -1  20   5         24.51         25.12         4.78 o                         
   0  20   5          2.35         15.10         7.85 o                         
   1  20   5         25.81         40.38         6.46 o                         
   2  20   5         22.37          8.96         3.06 o                         
  -3  21   5          0.12          0.92         1.97 o                         
  -2  21   5         19.34         20.36         3.98 o                         
  -1  21   5         25.21         29.89         6.09 o                         
   0  21   5          0.59          2.97         3.28 o                         
   1  21   5         67.48         89.87         6.43 o                         
   2  21   5          5.39          5.81         3.95 o                         
   3  21   5          0.14         -3.57         3.57 o                         
  -2  22   5          2.00          4.08         2.62 o                         
  -1  22   5         57.74         60.85         7.92 o                         
   0  22   5         30.24         33.49         5.22 o                         
   1  22   5         49.40         42.88         6.09 o                         
   2  22   5          1.58          4.10         3.73 o                         
  -1  23   5          4.61          1.83         2.77 o                         
   0  23   5          8.69          6.04         3.07 o                         
  -6   0   6          7.61          8.55         3.13 o                         
  -4   0   6         27.66         13.27         3.84 o                         
  -2   0   6          3.16          4.09         4.57 o                         
   0   0   6         27.05         25.52         4.84 o                         
   2   0   6         26.16         49.45        14.07 o                         
   4   0   6         98.01         90.58         6.54 o                         
   6   0   6        156.39         99.96         6.26 o                         
  -7   1   6          2.31          5.47         1.99 o                         
  -6   1   6         20.40         25.86         3.23 o                         
  -5   1   6          1.31         15.40         2.82 o                         
  -4   1   6         61.12         74.48         4.44 o                         
  -3   1   6          0.17         12.84         2.68 o                         
  -2   1   6        488.60        519.10        13.69 o                         
  -1   1   6         47.71         47.42         4.38 o                         
   0   1   6        670.34        658.64        18.87 o                         
   1   1   6         62.05         70.92         4.28 o                         
   2   1   6        365.84        323.72         9.48 o                         
   3   1   6        259.12        297.38         7.99 o                         
   4   1   6        207.14        172.88         5.33 o                         
   5   1   6        196.36        167.92         5.69 o                         
   6   1   6         42.16         53.23         3.77 o                         
   7   1   6         34.63         19.88         3.85 o                         
  -7   2   6          0.08          1.85         1.69 o                         
  -6   2   6         38.41         47.89         3.73 o                         
  -5   2   6         39.67         32.52         3.72 o                         
  -4   2   6         56.65         43.98         4.11 o                         
  -3   2   6         45.29         39.33         3.56 o                         
  -2   2   6         39.67         32.96         4.61 o                         
  -1   2   6         63.07         55.00         5.92 o                         
   0   2   6        101.33         92.96         4.83 o                         
   1   2   6         12.31         34.89         4.08 o                         
   2   2   6          0.54          1.17         3.00 o                         
   3   2   6         20.98         82.34         4.61 o                         
   4   2   6          4.04          3.93         2.44 o                         
   5   2   6         27.81         63.21         3.68 o                         
   6   2   6         11.53          7.74         2.58 o                         
   7   2   6          0.01          7.79         2.59 o                         
  -7   3   6        179.35        153.26         5.12 o                         
  -6   3   6          1.73          3.12         2.07 o                         
  -5   3   6        271.36        251.25         7.08 o                         
  -4   3   6         32.03         28.98         3.07 o                         
  -3   3   6        117.65        106.57         7.40 o                         
  -2   3   6        495.47        428.77        11.74 o                         
  -1   3   6        186.43        166.02         6.00 o                         
   0   3   6         11.70         22.90         3.42 o                         
   1   3   6         17.71         18.98         4.64 o                         
   2   3   6        324.12        292.80         9.05 o                         
   3   3   6         99.61         72.10         4.45 o                         
   4   3   6         47.80         29.17         3.33 o                         
   5   3   6        127.57        132.22         4.82 o                         
   6   3   6         34.32         41.81         4.40 o                         
  -7   4   6         26.48         45.27         3.12 o                         
  -6   4   6        120.20        108.71         4.55 o                         
  -5   4   6        364.37        374.86         8.64 o                         
  -4   4   6        503.49        454.11         9.98 o                         
  -3   4   6        221.99        191.27         9.73 o                         
  -2   4   6       1130.64       1005.46        25.25 o                         
  -1   4   6        461.82        431.57        11.79 o                         
   0   4   6        121.01        143.81         5.94 o                         
   1   4   6        200.59        228.89         7.03 o                         
   2   4   6          7.89         14.23         2.65 o                         
   3   4   6         48.90         66.32         4.71 o                         
   4   4   6         81.75        121.00         5.30 o                         
   5   4   6          2.36         12.73         2.93 o                         
   6   4   6        129.52        117.84         4.99 o                         
  -7   5   6        239.60        203.89         5.84 o                         
  -6   5   6         81.36         87.47         4.00 o                         
  -5   5   6        319.22        358.70        10.17 o                         
  -4   5   6       1187.03       1113.73        24.12 o                         
  -3   5   6        914.39        899.86        25.29 o                         
  -2   5   6       1031.07        973.33        21.29 o                         
  -1   5   6        556.13        542.70        15.31 o                         
   0   5   6        674.12        675.96        18.23 o                         
   1   5   6         92.26         99.95         7.41 o                         
   2   5   6         65.45         83.44         5.18 o                         
   3   5   6        120.50        103.23         4.93 o                         
   4   5   6         25.52         47.30         4.87 o                         
   5   5   6         98.59        101.16         7.71 o                         
   6   5   6          1.90          6.21         3.90 o                         
  -7   6   6         62.87         60.37         3.89 o                         
  -6   6   6        188.27        165.99         5.52 o                         
  -5   6   6        264.70        272.08         6.79 o                         
  -4   6   6        625.57        640.61        13.36 o                         
  -3   6   6        290.50        307.54         7.66 o                         
  -2   6   6        172.40        172.29         7.87 o                         
  -1   6   6        163.75        149.36         8.32 o                         
   0   6   6         45.40         36.89         4.50 o                         
   1   6   6          0.12          4.59         2.68 o                         
   2   6   6          1.16         -1.19         2.61 o                         
   3   6   6          7.15         16.29         3.01 o                         
   4   6   6          1.04          3.61         2.55 o                         
   5   6   6          3.10          8.65         2.67 o                         
   6   6   6          0.81          6.15         2.26 o                         
  -7   7   6        110.23         96.47         4.87 o                         
  -6   7   6         17.74         30.95         3.35 o                         
  -5   7   6        156.35        152.67         6.78 o                         
  -4   7   6        246.17        277.19         6.67 o                         
  -3   7   6          8.81         13.74         2.70 o                         
  -2   7   6        211.79        190.62         7.09 o                         
  -1   7   6          3.70         34.06         4.69 o                         
   0   7   6         28.61         37.47         4.54 o                         
   1   7   6         69.95         61.27         4.30 o                         
   2   7   6        123.75        186.55         5.78 o                         
   3   7   6         90.43        120.98         5.17 o                         
   4   7   6         16.17         25.67         3.09 o                         
   5   7   6         20.55         23.33         3.34 o                         
   6   7   6          2.33          9.33         6.34 o                         
  -7   8   6          1.52          3.42         1.80 o                         
  -6   8   6        285.41        281.13         8.09 o                         
  -5   8   6        119.22        117.80         5.31 o                         
  -4   8   6        202.86        210.39         5.58 o                         
  -3   8   6        550.14        542.41        12.61 o                         
  -2   8   6        540.95        567.72        13.21 o                         
  -1   8   6        236.48        238.14         7.74 o                         
   0   8   6        635.90        664.26        16.93 o                         
   1   8   6        171.20        171.15         6.62 o                         
   2   8   6        220.35        179.23         6.08 o                         
   3   8   6        111.79         99.83         5.35 o                         
   4   8   6        161.73        197.48         5.84 o                         
   5   8   6         12.14         12.41         3.02 o                         
   6   8   6          0.44          6.76         2.89 o                         
  -6   9   6        115.60        122.48         6.09 o                         
  -5   9   6         14.85         26.52         3.39 o                         
  -4   9   6         19.08         12.65         2.76 o                         
  -3   9   6         31.35         54.82         4.60 o                         
  -2   9   6         15.71         22.76         2.89 o                         
  -1   9   6       1198.79       1164.31        25.32 o                         
   0   9   6        369.77        396.93        11.18 o                         
   1   9   6        884.23        824.95        20.52 o                         
   2   9   6        284.06        354.52         9.35 o                         
   3   9   6        506.01        464.63        11.35 o                         
   4   9   6         51.26         58.94         5.62 o                         
   5   9   6         48.31         31.25         3.64 o                         
   6   9   6          6.23         32.13         8.12 o                         
  -6  10   6         44.40         47.61         4.05 o                         
  -5  10   6         84.55         82.56         4.26 o                         
  -4  10   6          2.23          7.17         3.00 o                         
  -3  10   6        215.16        202.95         6.17 o                         
  -2  10   6          0.61          2.11         2.72 o                         
  -1  10   6        937.97        898.79        19.79 o                         
   0  10   6         86.08         98.62         6.46 o                         
   1  10   6        499.90        611.66        15.84 o                         
   2  10   6          5.37          7.19         3.28 o                         
   3  10   6         20.78        100.81         5.60 o                         
   4  10   6          2.48         18.02         3.68 o                         
   5  10   6         19.65         44.87         4.21 o                         
   6  10   6          8.00          9.15         9.12 o                         
  -6  11   6         13.43         11.37         2.40 o                         
  -5  11   6        134.96        124.76         4.69 o                         
  -4  11   6        124.73        124.00         4.97 o                         
  -3  11   6        475.31        475.74        11.33 o                         
  -2  11   6        180.88        223.13         8.89 o                         
  -1  11   6        839.38        884.99        21.91 o                         
   0  11   6        675.51        686.77        15.84 o                         
   1  11   6       1561.11       1760.17        41.92 o                         
   2  11   6        492.68        481.49        12.94 o                         
   3  11   6        446.01        513.50        14.15 o                         
   4  11   6         89.83         70.24         7.06 o                         
   5  11   6         20.65         34.93         5.02 o                         
   6  11   6         41.30         45.28         9.11 o                         
  -6  12   6          4.71          7.44         2.63 o                         
  -5  12   6         14.78         13.11         3.75 o                         
  -4  12   6          7.25          5.88         2.80 o                         
  -3  12   6         24.41         17.57         2.73 o                         
  -2  12   6         94.64         84.58         5.05 o                         
  -1  12   6        653.51        701.93        21.02 o                         
   0  12   6         56.91         55.51         4.28 o                         
   1  12   6        589.51        564.64        18.39 o                         
   2  12   6         65.11         65.61         7.76 o                         
   3  12   6         94.18         96.65         6.72 o                         
   4  12   6         32.57         47.53         5.64 o                         
   5  12   6         29.61         28.75         4.37 o                         
  -6  13   6          3.26          4.82         2.30 o                         
  -5  13   6          1.74          1.38         2.00 o                         
  -4  13   6         52.08         43.03         3.82 o                         
  -3  13   6         34.67         40.30         3.96 o                         
  -2  13   6         39.58         30.08         3.67 o                         
  -1  13   6         74.75         75.14         5.75 o                         
   0  13   6        184.05        172.11         6.46 o                         
   1  13   6        101.67        106.48         5.53 o                         
   2  13   6        356.17        359.54        12.12 o                         
   3  13   6         18.26         18.08         4.14 o                         
   4  13   6         69.47         58.92         9.71 o                         
   5  13   6          0.57          2.18         4.16 o                         
  -5  14   6        136.29        124.76         8.18 o                         
  -4  14   6          0.75          3.64         2.27 o                         
  -3  14   6         16.89         14.12         2.57 o                         
  -2  14   6          6.37          2.01         3.95 o                         
  -1  14   6        139.79        133.92         6.78 o                         
   0  14   6          0.21          0.38         3.57 o                         
   1  14   6        202.70        207.28         7.45 o                         
   2  14   6        119.06        117.41         6.86 o                         
   3  14   6        102.38        111.48         6.87 o                         
   4  14   6          7.09          6.02         6.64 o                         
   5  14   6          0.46         -3.17         3.76 o                         
  -5  15   6         14.04         22.50         3.49 o                         
  -4  15   6          8.98          8.97         3.00 o                         
  -3  15   6         63.27         51.57         4.91 o                         
  -2  15   6         22.84         32.96         4.00 o                         
  -1  15   6          4.38         12.42         3.03 o                         
   0  15   6          6.34          7.64         2.72 o                         
   1  15   6          6.02          8.82         2.87 o                         
   2  15   6         91.63        106.55         8.68 o                         
   3  15   6         34.01         45.32         6.03 o                         
   4  15   6          0.24          3.57         4.16 o                         
   5  15   6          7.74          6.54         3.37 o                         
  -4  16   6         47.29         34.96         4.11 o                         
  -3  16   6         50.85         55.67         3.89 o                         
  -2  16   6         85.66         66.99         7.46 o                         
  -1  16   6          6.13          9.18         2.89 o                         
   0  16   6        218.08        213.26        11.60 o                         
   1  16   6          5.06          8.51         3.29 o                         
   2  16   6         10.75         11.63         3.16 o                         
   3  16   6         16.23          7.49         4.03 o                         
   4  16   6          2.21          4.16         3.76 o                         
  -4  17   6         61.42         54.37         5.27 o                         
  -3  17   6         19.42         24.64         3.76 o                         
  -2  17   6        238.91        212.82         6.66 o                         
  -1  17   6         23.66         29.37         3.99 o                         
   0  17   6        184.43        163.67         5.60 o                         
   1  17   6         14.61         12.41         3.38 o                         
   2  17   6         46.68         36.84         5.27 o                         
   3  17   6          0.84          8.52         4.16 o                         
   4  17   6         53.35         29.52         5.94 o                         
  -4  18   6          6.69          5.64         2.31 o                         
  -3  18   6          5.27          3.64         2.25 o                         
  -2  18   6          2.15          4.08         2.27 o                         
  -1  18   6          0.39          0.43         2.21 o                         
   0  18   6          3.49          0.81         2.38 o                         
   1  18   6          6.17          4.32         2.42 o                         
   2  18   6         27.35          8.61         3.43 o                         
   3  18   6         16.72         10.70         3.76 o                         
  -3  19   6         22.93         26.05         4.06 o                         
  -2  19   6         12.03         16.94         3.06 o                         
  -1  19   6         10.06         17.89         4.44 o                         
   0  19   6         45.20         54.75         4.15 o                         
   1  19   6         36.85         52.38         3.99 o                         
   2  19   6         47.39         35.26         7.33 o                         
   3  19   6          0.20          1.78         3.76 o                         
  -3  20   6         17.72         18.53         3.27 o                         
  -2  20   6         31.57         48.94         5.18 o                         
  -1  20   6          4.89         -2.74         2.86 o                         
   0  20   6         14.73          8.58         2.66 o                         
   1  20   6          5.18          1.37         4.00 o                         
   2  20   6         55.54         38.43         7.92 o                         
  -2  21   6         18.25          7.19         4.08 o                         
  -1  21   6          0.27          1.93         2.56 o                         
   0  21   6         28.80         42.36         7.83 o                         
   1  21   6         88.09         61.72        17.63 o                         
  -5   0   7         92.76         70.30         6.30 o                         
  -3   0   7        145.21        156.09        16.64 o                         
  -1   0   7          0.31          0.60         4.43 o                         
   1   0   7         55.70         68.30         7.66 o                         
   3   0   7         10.26          8.69         3.14 o                         
   5   0   7          0.23         -2.61         2.61 o                         
  -6   1   7          2.22          6.46         1.96 o                         
  -5   1   7         49.81         59.70         4.41 o                         
  -4   1   7         65.86         69.73         6.35 o                         
  -3   1   7        208.17        172.74        24.17 o                         
  -2   1   7         70.71         75.00         5.08 o                         
  -1   1   7        125.09        122.88         6.71 o                         
   0   1   7         22.21         27.66         3.41 o                         
   1   1   7          3.06          2.56         2.83 o                         
   2   1   7          0.79          7.02         3.13 o                         
   3   1   7         23.47         25.07         3.00 o                         
   4   1   7          2.24          5.59         2.54 o                         
   5   1   7         80.57        103.26         3.88 o                         
   6   1   7          7.72          4.90         2.32 o                         
  -6   2   7         59.98         57.88         3.56 o                         
  -5   2   7          5.13          6.93         2.41 o                         
  -4   2   7         49.30         59.28         5.92 o                         
  -3   2   7          1.62          0.50         4.15 o                         
  -2   2   7          2.17         14.37         3.71 o                         
  -1   2   7          3.68         16.21         3.43 o                         
   0   2   7         20.70         32.38         4.16 o                         
   1   2   7        218.68        225.09         7.05 o                         
   2   2   7         71.48         59.42         5.17 o                         
   3   2   7        101.47        126.46         5.21 o                         
   4   2   7          0.57          0.88         2.33 o                         
   5   2   7         17.30         36.57         3.22 o                         
   6   2   7          2.92         -2.16         2.16 o                         
  -6   3   7          5.80          9.72         2.17 o                         
  -5   3   7        221.44        209.57         6.66 o                         
  -4   3   7          2.22          5.28         2.86 o                         
  -3   3   7         14.92         17.39         6.95 o                         
  -2   3   7         23.82         27.27         4.24 o                         
  -1   3   7         34.67         40.11         4.23 o                         
   0   3   7         31.84         56.95         4.92 o                         
   1   3   7          0.63         -2.01         2.98 o                         
   2   3   7         19.41         27.95         3.79 o                         
   3   3   7         18.56         25.94         4.26 o                         
   4   3   7         44.50         57.48         3.79 o                         
   5   3   7          9.47          2.84         2.07 o                         
   6   3   7          0.09          1.51         3.80 o                         
  -6   4   7          3.34          2.44         1.91 o                         
  -5   4   7        299.66        249.75         7.43 o                         
  -4   4   7         28.11         41.60         4.55 o                         
  -3   4   7        227.79        155.38         5.89 o                         
  -2   4   7        127.54        143.42         6.91 o                         
  -1   4   7          4.26          9.26         2.95 o                         
   0   4   7         43.00         41.67         5.69 o                         
   1   4   7         19.17         22.07         3.31 o                         
   2   4   7         68.38         96.49         4.98 o                         
   3   4   7         34.53         34.65         3.45 o                         
   4   4   7         27.06         21.00         3.31 o                         
   5   4   7         43.83         48.73         3.47 o                         
   6   4   7          0.93          4.89         6.10 o                         
  -6   5   7          1.90          2.48         1.93 o                         
  -5   5   7          4.47         11.60         3.07 o                         
  -4   5   7         10.39          9.59         2.75 o                         
  -3   5   7        331.05        295.60         8.04 o                         
  -2   5   7          2.09          4.83         3.25 o                         
  -1   5   7        523.55        531.48        16.56 o                         
   0   5   7        198.02        180.79         6.85 o                         
   1   5   7        412.33        416.02        10.29 o                         
   2   5   7        119.34         97.94         5.25 o                         
   3   5   7        113.35        142.39         5.60 o                         
   4   5   7         34.15         46.23         4.77 o                         
   5   5   7          5.82          3.59         2.31 o                         
   6   5   7          0.19          1.46         3.44 o                         
  -6   6   7          0.46          1.93         2.21 o                         
  -5   6   7        204.81        183.34         5.33 o                         
  -4   6   7         34.94         30.46         4.99 o                         
  -3   6   7       1077.69       1129.60        24.45 o                         
  -2   6   7        284.36        266.52         9.50 o                         
  -1   6   7       1418.34       1486.27        35.66 o                         
   0   6   7        255.89        257.37         8.25 o                         
   1   6   7        407.93        384.50        10.95 o                         
   2   6   7         51.49         71.58         5.42 o                         
   3   6   7         82.91         69.84         4.42 o                         
   4   6   7        147.52        127.70         4.51 o                         
   5   6   7         16.74         38.59         3.47 o                         
   6   6   7          7.62          7.24         2.71 o                         
  -6   7   7          2.37          4.13         2.27 o                         
  -5   7   7         56.67         56.23         4.07 o                         
  -4   7   7          0.88          5.71         2.82 o                         
  -3   7   7         11.31         14.11         4.99 o                         
  -2   7   7        392.57        355.43        18.41 o                         
  -1   7   7        392.34        418.83        11.70 o                         
   0   7   7        561.20        611.77        15.86 o                         
   1   7   7        423.74        467.86        12.69 o                         
   2   7   7        497.90        601.62        15.74 o                         
   3   7   7         63.21         61.37         4.43 o                         
   4   7   7         75.07        110.48         4.38 o                         
   5   7   7        167.31        141.41         5.09 o                         
  -6   8   7          2.56          5.77         2.22 o                         
  -5   8   7        155.27        124.55         4.83 o                         
  -4   8   7         55.09         71.77         7.01 o                         
  -3   8   7         55.72         34.38         3.71 o                         
  -2   8   7        211.60        228.03         6.90 o                         
  -1   8   7         26.86         22.76         3.75 o                         
   0   8   7        814.58        772.22        19.38 o                         
   1   8   7         56.28         81.01         5.36 o                         
   2   8   7        561.76        654.81        23.33 o                         
   3   8   7        561.99        487.98        11.70 o                         
   4   8   7         87.17        101.75         4.12 o                         
   5   8   7        265.99        291.58         8.24 o                         
  -6   9   7          1.48          3.42         5.65 o                         
  -5   9   7         14.92         21.60         2.93 o                         
  -4   9   7         25.47         26.10         3.47 o                         
  -3   9   7        156.13        123.01         5.19 o                         
  -2   9   7        270.73        265.67         7.50 o                         
  -1   9   7         94.92         91.50         5.86 o                         
   0   9   7        608.27        662.31        17.01 o                         
   1   9   7        278.33        258.67         8.70 o                         
   2   9   7        283.82        296.55        10.28 o                         
   3   9   7        534.55        566.82        17.70 o                         
   4   9   7         10.07          9.24         2.53 o                         
   5   9   7        157.78        152.33         8.48 o                         
  -6  10   7          2.41          7.90         2.31 o                         
  -5  10   7         15.38         14.03         3.37 o                         
  -4  10   7         45.08         47.50         3.80 o                         
  -3  10   7         72.76         77.05         4.34 o                         
  -2  10   7         12.52         11.98         4.76 o                         
  -1  10   7        125.00        135.30         6.80 o                         
   0  10   7         14.66         40.70         4.80 o                         
   1  10   7        218.70        244.66         8.34 o                         
   2  10   7          2.66         75.64         6.40 o                         
   3  10   7        169.35        240.28        11.77 o                         
   4  10   7          3.72          8.69         2.97 o                         
   5  10   7         87.09         61.49         8.02 o                         
  -5  11   7         47.66         42.74         3.78 o                         
  -4  11   7          1.70          2.40         2.03 o                         
  -3  11   7         61.99         55.95         7.96 o                         
  -2  11   7         14.65         24.47         4.13 o                         
  -1  11   7          0.24          3.67         2.91 o                         
   0  11   7         78.99         83.31         5.15 o                         
   1  11   7         72.03         73.95         5.82 o                         
   2  11   7        127.15        135.02         6.87 o                         
   3  11   7        298.24        281.44        16.84 o                         
   4  11   7          2.66          5.07         3.61 o                         
   5  11   7        129.05        133.30         6.77 o                         
  -5  12   7          0.08          3.42         1.98 o                         
  -4  12   7         62.30         65.38         4.15 o                         
  -3  12   7          0.69         -2.21         2.21 o                         
  -2  12   7          2.78          4.06         2.78 o                         
  -1  12   7         47.48         66.49         5.32 o                         
   0  12   7        121.00        104.53         5.54 o                         
   1  12   7          5.87          3.04         2.93 o                         
   2  12   7        115.60        136.86         6.86 o                         
   3  12   7        166.02        151.70         6.63 o                         
   4  12   7         33.29         33.41         9.22 o                         
   5  12   7        222.85        265.81        18.72 o                         
  -5  13   7         71.23         66.55         5.46 o                         
  -4  13   7         15.39          7.82         2.19 o                         
  -3  13   7          1.17         -0.58         2.17 o                         
  -2  13   7          6.99          4.25         2.77 o                         
  -1  13   7          0.73         -0.62         3.84 o                         
   0  13   7         44.60         57.38         4.76 o                         
   1  13   7         49.47         53.47         5.10 o                         
   2  13   7          3.62          2.95         2.97 o                         
   3  13   7         15.01         17.88         3.35 o                         
   4  13   7          0.40          1.90         3.55 o                         
  -5  14   7          5.64          3.07         4.75 o                         
  -4  14   7          7.40         15.43         6.95 o                         
  -3  14   7         50.09         44.84         3.70 o                         
  -2  14   7          7.97          7.80         2.45 o                         
  -1  14   7        112.65        119.78         7.19 o                         
   0  14   7         10.22         15.38         5.64 o                         
   1  14   7         31.02         37.07         3.98 o                         
   2  14   7          0.06         -0.92         2.87 o                         
   3  14   7         34.88         28.76         5.15 o                         
   4  14   7          1.41         -2.28         3.50 o                         
  -4  15   7          4.84          4.83         2.48 o                         
  -3  15   7        107.67         89.19         4.19 o                         
  -2  15   7         40.36         27.63         4.23 o                         
  -1  15   7        150.59        162.32         5.94 o                         
   0  15   7         72.35         70.97         5.12 o                         
   1  15   7         30.70         39.31         4.50 o                         
   2  15   7         23.51         32.99         4.24 o                         
   3  15   7          9.32          5.13         3.96 o                         
   4  15   7          2.20         22.39         5.75 o                         
  -4  16   7         34.57         31.00         5.35 o                         
  -3  16   7          4.44          4.53         4.42 o                         
  -2  16   7         70.72         71.97         3.85 o                         
  -1  16   7         87.36         99.20         4.52 o                         
   0  16   7          8.50         10.90         2.59 o                         
   1  16   7        100.54         95.50         5.01 o                         
   2  16   7          8.49          9.82         2.59 o                         
   3  16   7         46.84         38.86         5.84 o                         
  -3  17   7          4.41          5.46         3.52 o                         
  -2  17   7          5.11          5.39         1.97 o                         
  -1  17   7         20.81         33.93         3.49 o                         
   0  17   7         49.32         61.14         4.86 o                         
   1  17   7          5.75         13.79         4.93 o                         
   2  17   7          0.84          3.79         2.76 o                         
   3  17   7          0.00          5.35         3.57 o                         
  -3  18   7          7.92          2.13         2.11 o                         
  -2  18   7         25.77         33.86         4.12 o                         
  -1  18   7          1.74          3.57         2.37 o                         
   0  18   7          0.72          4.95         4.17 o                         
   1  18   7          8.95         -0.68         2.79 o                         
   2  18   7         40.56         24.34        11.19 o                         
  -2  19   7          7.01         -0.38         2.02 o                         
  -1  19   7          0.24          3.73         1.99 o                         
   0  19   7         58.80         64.16         4.68 o                         
   1  19   7          0.04         -2.83         3.00 o                         
  -6   0   8          7.38         -0.40         5.75 o                         
  -2   0   8         73.82         87.72        16.64 o                         
   0   0   8        339.27        298.42        24.46 o                         
   2   0   8        264.11        263.35        11.93 o                         
   4   0   8          6.98          9.05         2.66 o                         
  -6   1   8          4.11         -4.51         4.51 o                         
  -5   1   8         48.70         39.03         8.72 o                         
  -2   1   8          1.70         10.16         3.67 o                         
  -1   1   8         61.16         76.87         4.78 o                         
   0   1   8         30.69         60.80         5.48 o                         
   1   1   8         10.41         38.25         5.34 o                         
   2   1   8         44.45         48.26         5.07 o                         
   3   1   8         36.62         76.95         4.33 o                         
   4   1   8         36.77         28.96         2.80 o                         
   5   1   8          9.99          9.05         1.95 o                         
  -6   2   8         20.43         11.69         4.95 o                         
  -5   2   8         84.18         82.50         6.64 o                         
  -4   2   8         86.76         52.10        18.23 o                         
  -3   2   8        680.37        603.58        31.50 o                         
  -2   2   8         14.59         22.88         4.36 o                         
  -1   2   8        547.76        483.94        12.86 o                         
   0   2   8          2.73         -0.74         3.00 o                         
   1   2   8        237.37        206.69         7.90 o                         
   2   2   8         42.67         47.14         4.04 o                         
   3   2   8        231.03        264.81         7.24 o                         
   4   2   8         14.77         12.05         2.32 o                         
   5   2   8         21.68         20.11         2.48 o                         
  -6   3   8         36.39         44.57         7.92 o                         
  -5   3   8         23.75         16.56         3.57 o                         
  -4   3   8         17.37          3.96         6.54 o                         
  -3   3   8          0.15         -0.84         5.09 o                         
  -2   3   8         21.77         34.22         7.13 o                         
  -1   3   8         32.75         17.64         3.38 o                         
   0   3   8         26.40         41.43         4.46 o                         
   1   3   8          1.84          1.56         2.97 o                         
   2   3   8         81.05         92.19         4.76 o                         
   3   3   8          0.05          5.13         2.34 o                         
   4   3   8          0.24          1.07         1.87 o                         
   5   3   8          3.32          4.10         1.95 o                         
  -6   4   8          1.25         -1.78         4.95 o                         
  -5   4   8         96.65         74.31        17.33 o                         
  -4   4   8         14.65         14.55         7.33 o                         
  -3   4   8        344.27        289.55        28.91 o                         
  -2   4   8         20.51         36.79         7.23 o                         
  -1   4   8        483.60        445.44        12.05 o                         
   0   4   8         16.39         18.65         3.51 o                         
   1   4   8         23.36         49.15         4.81 o                         
   2   4   8         39.98         50.11         5.41 o                         
   3   4   8         29.75         41.49         4.09 o                         
   4   4   8         20.69          7.49         2.55 o                         
   5   4   8          1.37          7.09         2.16 o                         
  -5   5   8          2.07          8.07         3.29 o                         
  -4   5   8         63.72         53.19         5.09 o                         
  -3   5   8         30.70         25.21         7.39 o                         
  -2   5   8         32.54         43.58         5.74 o                         
  -1   5   8        189.14        204.46         7.18 o                         
   0   5   8          6.77         11.13         2.84 o                         
   1   5   8        197.46        211.14         6.71 o                         
   2   5   8        145.59        169.21         5.93 o                         
   3   5   8         76.98         62.08         4.02 o                         
   4   5   8         68.65         76.46         3.66 o                         
   5   5   8         37.03         55.51         3.89 o                         
  -5   6   8         59.59         37.44         8.72 o                         
  -4   6   8          2.31          7.35         2.96 o                         
  -3   6   8        133.33        117.14         8.10 o                         
  -2   6   8          6.43         11.00         3.30 o                         
  -1   6   8         39.72         46.91         5.02 o                         
   0   6   8          0.29          3.16         3.25 o                         
   1   6   8         69.43        116.84         5.58 o                         
   2   6   8        220.88        214.01         8.59 o                         
   3   6   8        109.56        108.94         4.20 o                         
   4   6   8        258.41        275.15         6.40 o                         
   5   6   8        141.79         97.04         5.31 o                         
  -5   7   8         15.03         29.12        15.55 o                         
  -4   7   8         73.45         33.14         6.61 o                         
  -3   7   8          5.16          6.35         3.15 o                         
  -2   7   8        125.71        117.71         6.29 o                         
  -1   7   8        140.49        157.81         7.14 o                         
   0   7   8          7.13         11.37         3.05 o                         
   1   7   8        380.32        413.07        13.57 o                         
   2   7   8          3.75          8.04         3.89 o                         
   3   7   8        219.25        285.42         7.49 o                         
   4   7   8          1.28         37.07         3.09 o                         
   5   7   8          0.06         42.96         4.46 o                         
  -5   8   8          5.16          5.78         3.29 o                         
  -4   8   8         19.00         12.39         3.28 o                         
  -3   8   8          2.48          4.33         2.73 o                         
  -2   8   8          0.18          0.41         3.37 o                         
  -1   8   8          0.51          0.31         3.71 o                         
   0   8   8        177.39        232.66        14.04 o                         
   1   8   8         61.69         79.30         5.11 o                         
   2   8   8        155.29        217.76         8.58 o                         
   3   8   8        269.86        270.69         7.88 o                         
   4   8   8        169.31        109.12         5.43 o                         
  -5   9   8          4.76         29.26         5.95 o                         
  -4   9   8          0.76          4.91         2.46 o                         
  -3   9   8          0.09         -2.12         2.48 o                         
  -2   9   8         12.82         19.62         3.81 o                         
  -1   9   8          1.35          4.56         3.14 o                         
   0   9   8        243.93        233.30         7.66 o                         
   1   9   8        164.70        217.22        13.53 o                         
   2   9   8        215.40        269.93         9.13 o                         
   3   9   8         62.60         61.97         4.57 o                         
   4   9   8         55.57         79.17         5.39 o                         
  -5  10   8          0.03         16.94        13.17 o                         
  -4  10   8          3.23          5.93         2.68 o                         
  -3  10   8          0.35          0.22         2.25 o                         
  -2  10   8        161.38        162.98         6.69 o                         
  -1  10   8         38.53         26.90         4.57 o                         
   0  10   8        374.40        408.26        11.35 o                         
   1  10   8        174.01        156.52        10.18 o                         
   2  10   8          3.33          0.87         2.53 o                         
   3  10   8         89.26         66.04         4.55 o                         
   4  10   8        107.76        114.39         6.50 o                         
  -4  11   8         98.84         86.11         5.15 o                         
  -3  11   8         11.56          9.33         2.31 o                         
  -2  11   8          5.24          5.60         2.37 o                         
  -1  11   8         21.73         32.90         4.62 o                         
   0  11   8          0.21          2.26         3.65 o                         
   1  11   8         23.04         15.14         3.00 o                         
   2  11   8         10.82         12.74         2.75 o                         
   3  11   8          3.25          6.06         2.40 o                         
   4  11   8          2.36         19.81         5.55 o                         
  -4  12   8         16.11         17.12         4.26 o                         
  -3  12   8          1.44          0.96         3.06 o                         
  -2  12   8          0.19          3.40         2.59 o                         
  -1  12   8          0.30          1.41         2.65 o                         
   0  12   8         17.83         14.16         3.34 o                         
   1  12   8          4.94          7.38         2.61 o                         
   2  12   8          0.19          1.23         2.36 o                         
   3  12   8          2.68         -2.01         2.73 o                         
   4  12   8         23.79         18.15         3.89 o                         
  -4  13   8        180.69        188.38        13.67 o                         
  -3  13   8          2.33          2.81         2.01 o                         
  -2  13   8          1.02         -0.94         2.18 o                         
  -1  13   8         34.58         37.62         4.18 o                         
   0  13   8         60.53         56.30         5.14 o                         
   1  13   8         29.74         35.65         4.11 o                         
   2  13   8        100.62        102.93         7.17 o                         
   3  13   8          0.05          6.65         3.01 o                         
  -3  14   8          0.03          1.83         2.96 o                         
  -2  14   8          5.75          9.17         7.16 o                         
  -1  14   8         69.53         67.81         4.39 o                         
   0  14   8         58.72         52.18         4.56 o                         
   1  14   8        158.73        171.32         8.91 o                         
   2  14   8          7.05         11.44         3.58 o                         
   3  14   8         20.67         11.19         2.65 o                         
  -3  15   8          0.23          1.35         2.47 o                         
  -2  15   8         17.97         32.78         3.46 o                         
  -1  15   8         21.83         18.46         3.25 o                         
   0  15   8          2.69          6.98         2.54 o                         
   1  15   8         23.61         24.87         4.46 o                         
   2  15   8          1.99          3.33         3.40 o                         
  -2  16   8          3.04          0.08         2.09 o                         
  -1  16   8          1.91          3.57         2.12 o                         
   0  16   8         76.71         59.86         8.72 o                         
   1  16   8          2.67          1.70         2.57 o                         
   2  16   8          4.54          7.72         2.67 o                         
  -1  17   8          6.93          5.35         2.77 o                         
   0  17   8          4.54          6.20         2.65 o                         
   1  17   8         10.79          4.16         3.37 o                         
   1   0   9         72.67         41.09        11.00 o                         
   3   0   9         22.48         13.29         5.23 o                         
  -2   1   9         21.53         10.10         5.55 o                         
  -1   1   9          0.28          6.22         3.92 o                         
   0   1   9          0.01         -0.55         3.07 o                         
   1   1   9         67.08         58.89         9.12 o                         
   2   1   9         61.66         57.37         3.52 o                         
   3   1   9          5.64         14.66         2.58 o                         
   4   1   9         94.01         80.86         3.03 o                         
  -2   2   9        118.75        103.93         7.50 o                         
  -1   2   9         84.21         51.85         6.28 o                         
   0   2   9          0.27         -1.77         2.84 o                         
   1   2   9        384.99        388.20        11.23 o                         
   2   2   9          0.52          4.39         2.03 o                         
   3   2   9         93.82         88.65         3.77 o                         
   4   2   9          2.39          8.62         1.81 o                         
  -2   3   9        118.77        104.90         6.21 o                         
  -1   3   9        122.17        110.70         7.00 o                         
   0   3   9        104.56         95.83         6.69 o                         
   1   3   9        166.99        171.37         6.43 o                         
   2   3   9          3.66          5.72         2.24 o                         
   3   3   9         91.73         85.50         3.40 o                         
   4   3   9          0.19          2.99         1.71 o                         
  -3   4   9         38.84         21.99         9.31 o                         
  -2   4   9          6.28          6.70         3.14 o                         
  -1   4   9          3.06          5.18         2.55 o                         
   0   4   9         60.34         47.15         8.32 o                         
   1   4   9          5.32          3.51         2.59 o                         
   2   4   9         57.60         82.61         4.56 o                         
   3   4   9         25.83         36.17         2.79 o                         
   4   4   9          1.06          4.07         2.51 o                         
  -3   5   9        135.01        125.14        18.13 o                         
  -2   5   9         16.50         13.90         4.07 o                         
  -1   5   9          1.97          5.58         2.54 o                         
   0   5   9          7.99         12.64         2.67 o                         
   1   5   9          1.15          3.66         2.49 o                         
   2   5   9          5.05          7.79         3.14 o                         
   3   5   9          0.10          9.81         4.47 o                         
   4   5   9          1.93         -0.79         2.31 o                         
  -3   6   9         15.60         12.34         4.54 o                         
  -2   6   9         10.16         17.33         3.46 o                         
  -1   6   9          4.52         10.76         3.72 o                         
   0   6   9          4.32          8.44         2.60 o                         
   1   6   9          0.75          5.31         2.76 o                         
   2   6   9          1.42          7.41         2.43 o                         
   3   6   9         11.23          6.56         2.07 o                         
   4   6   9         28.45         25.37         3.36 o                         
  -3   7   9         19.19         20.27         3.55 o                         
  -2   7   9        156.81        144.08         6.20 o                         
  -1   7   9        127.06        119.05         5.51 o                         
   0   7   9         15.19         22.17         3.48 o                         
   1   7   9         44.63         17.58         3.43 o                         
   2   7   9          5.42          0.69         2.41 o                         
   3   7   9         31.74         36.31         3.75 o                         
  -3   8   9          7.78         14.99         7.88 o                         
  -2   8   9         38.32         37.50         5.66 o                         
  -1   8   9         69.17         86.05         4.95 o                         
   0   8   9          3.38          8.96         2.34 o                         
   1   8   9          5.17          3.25         2.38 o                         
   2   8   9          3.89         20.31         3.76 o                         
   3   8   9          0.11          0.58         1.92 o                         
  -3   9   9          4.01          5.70         3.01 o                         
  -2   9   9         14.66          7.57         2.55 o                         
  -1   9   9          3.25          7.73         3.44 o                         
   0   9   9          3.61          4.38         2.26 o                         
   1   9   9          2.41         10.44         2.49 o                         
   2   9   9         18.15         13.16         3.67 o                         
   3   9   9         21.19         17.21         3.29 o                         
  -3  10   9         27.07         17.59         4.46 o                         
  -2  10   9         42.96         47.47         3.94 o                         
  -1  10   9          9.19          3.44         2.57 o                         
   0  10   9         36.75         31.51         3.69 o                         
   1  10   9         28.43         22.52         3.55 o                         
   2  10   9         11.45          4.29         2.18 o                         
   3  10   9         48.41         27.13         3.69 o                         
  -3  11   9         15.49         20.13         5.72 o                         
  -2  11   9          7.93         10.13         2.30 o                         
  -1  11   9          0.98          0.43         2.56 o                         
   0  11   9          1.14          6.32         2.38 o                         
   1  11   9          1.51          3.16         3.03 o                         
   2  11   9          6.05          3.01         2.48 o                         
  -3  12   9         38.06         34.07         5.15 o                         
  -2  12   9         23.56         20.65         4.47 o                         
  -1  12   9        141.96        145.49         6.15 o                         
   0  12   9         17.39         21.51         4.34 o                         
   1  12   9         19.42         19.97         3.25 o                         
   2  12   9          1.22          2.28         2.31 o                         
  -2  13   9          0.41          4.51         2.50 o                         
  -1  13   9          0.06          2.92         2.70 o                         
   0  13   9          7.03         13.40         3.22 o                         
   1  13   9          2.09          2.82         4.07 o                         
  -1  14   9          6.51          5.70         3.55 o                         
   0  14   9         14.21         18.12         4.06 o                         
   1  14   9          0.03          1.06         4.66 o                         
   0   0  10          1.62          8.91         3.76 o                         
   2   0  10          1.76          0.56         2.84 o                         
  -1   1  10          8.62          8.25         3.15 o                         
   0   1  10         33.87         35.43         6.04 o                         
   1   1  10          3.58         11.63        11.47 o                         
   2   1  10          2.83          5.15         3.06 o                         
   3   1  10        138.89        110.12         5.05 o                         
  -1   2  10          0.00         -0.48         3.09 o                         
   0   2  10         13.60          6.61         2.34 o                         
   1   2  10          0.29         -0.15         2.07 o                         
   2   2  10        123.30        109.62         5.68 o                         
  -2   3  10         34.25         37.84        11.49 o                         
  -1   3  10          0.95          4.72         3.35 o                         
   0   3  10          4.12          8.89         3.45 o                         
   1   3  10         17.92         16.99         2.56 o                         
   2   3  10         36.07         35.42         3.19 o                         
  -2   4  10          0.36         -3.96         4.75 o                         
  -1   4  10         13.68         15.07         4.85 o                         
   0   4  10          1.27          2.97         2.14 o                         
   1   4  10          0.48          2.65         2.04 o                         
   2   4  10          1.20          5.91         1.97 o                         
  -2   5  10          0.42          3.37         4.36 o                         
  -1   5  10          7.86          3.19         3.12 o                         
   0   5  10          4.28          5.18         2.12 o                         
   1   5  10          7.40          5.21         1.98 o                         
   2   5  10          1.32          2.02         1.73 o                         
  -2   6  10          1.30          7.73         4.16 o                         
  -1   6  10         61.40         55.87         6.34 o                         
   0   6  10          0.06          1.24         2.09 o                         
   1   6  10          0.80          2.90         1.95 o                         
   2   6  10          1.86          0.48         1.92 o                         
  -2   7  10          5.60          5.78         6.04 o                         
  -1   7  10          0.42          5.50         2.93 o                         
   0   7  10          7.40          6.00         2.85 o                         
   1   7  10         19.44         22.68         3.92 o                         
   2   7  10         14.71         11.37         2.49 o                         
  -2   8  10          8.75         23.77         5.94 o                         
  -1   8  10          1.60          3.32         2.48 o                         
   0   8  10         44.17         58.27         5.08 o                         
   1   8  10          2.46          5.24         3.43 o                         
  -1   9  10         27.28         20.92         3.47 o                         
   0   9  10          0.00          4.81         2.33 o                         
   1   9  10         12.09          4.97         2.48 o                         
   0  10  10          6.42          6.02         2.00 o                         
                                                                                
